# Supplementary material for: A salivary chitinase of Varroa destructor influences host immunity and mite’s survival
Source: PLoS Pathog. 2020 Dec 4;16(12):e1009075. doi: 10.1371/journal.ppat.1009075 (PMC7744053; doi:10.1371/journal.ppat.1009075)
Supplement: S1 File — The annotation was performed following the protocol described in Materials and Methods section. Content of columns is hereafter described. A: GenBank accession number of the original transcript of V. destructor; B: GenBank accession number of the matching protein in V. destructor; C: ID name assigned by Transdecoder software; D: coordinates of the translation; E: top BLASTp hits in Swiss-Prot db; F: top BLASTp hits in the database of Hymenoptera venom; G: top BLASTp hits in the database of Acarina saliva; H: Pfam hits; I,: SignalP results indicating the presence of the signal peptide; J: TMHMM results indicating the presence of transmembrane domains; K: eggnog db hits; L: Kegg db hits; M: gene ontology retrieved from BLASTp; N: gene ontology retrieved from Pfam. (XLSX) [file ppat.1009075.s011.xlsx]

## Sheet: Dataset_S1_secretome_annotation
varroa_transcript_id	varroa_proteins_BLASTP	transdecoder_prot_id	prot_coords	sprot_Top_BLASTP_hit	venom_of_hymenoptera_BLASTP	saliva_of_acarina_BLASTP	Pfam	SignalP	TmHMM	eggnog	Kegg	gene_ontology_blast	gene_ontology_pfam
XM_022787611.1	XP_022643349.1^XP_022643349.1^Q:1-120,H:1-120^100%ID^E:4.24e-87^.^.	XM_022787611.1.p2	3436-3798[+]	.	.	.	.	sigP:1^28^0.636^YES	.	.	.	.	.
XM_022787612.1	XP_022643349.1^XP_022643349.1^Q:1-120,H:1-120^100%ID^E:4.24e-87^.^.	XM_022787612.1.p1	494-856[+]	.	.	.	.	sigP:1^28^0.636^YES	.	.	.	.	.
XM_022787613.1	XP_022643349.1^XP_022643349.1^Q:1-120,H:1-120^100%ID^E:4.24e-87^.^.	XM_022787613.1.p2	3300-3662[+]	.	.	.	.	sigP:1^28^0.636^YES	.	.	.	.	.
XM_022787623.1	XP_022643358.1^XP_022643358.1^Q:1-406,H:1-406^100%ID^E:0^.^.	XM_022787623.1.p1	492-1712[+]	LIPR2_BOVIN^LIPR2_BOVIN^Q:83-371,H:21-317^32.372%ID^E:2.78e-39^RecName: Full=Pancreatic lipase-related protein 2 {ECO:0000250|UniProtKB:P54317};^Eukaryota; Metazoa; Chordata; Craniata; Vertebrata; Euteleostomi; Mammalia; Eutheria; Laurasiatheria; Cetartiodactyla; Ruminantia; Pecora; Bovidae; Bovinae; Bos	OXU18907.1^OXU18907.1^Q:128-404,H:120-420^33.66%ID^E:3.92e-40^.^.`OXU18907.1^OXU18907.1^Q:122-405,H:562-865^28.754%ID^E:1.68e-33^.^.	JAU02481.1^JAU02481.1^Q:104-406,H:21-317^34.295%ID^E:3.33e-47^.^.	PF00151.18^Lipase^Lipase^98-403^E:2.1e-55	sigP:1^22^0.622^YES	.	.	KEGG:bta:510772`KO:K14075	GO:0005615^cellular_component^extracellular space`GO:0102549^molecular_function^1-18:1-2-16:0-monogalactosyldiacylglycerol lipase activity`GO:0047372^molecular_function^acylglycerol lipase activity`GO:0005509^molecular_function^calcium ion binding`GO:0047714^molecular_function^galactolipase activity`GO:0004620^molecular_function^phospholipase activity`GO:0004806^molecular_function^triglyceride li…	.
XM_022787635.1	XP_022643370.1^XP_022643370.1^Q:1-133,H:1-133^100%ID^E:1.03e-94^.^.	XM_022787635.1.p1	468-869[+]	.	.	.	.	sigP:1^32^0.689^YES	.	.	.	.	.
XM_022787683.1	XP_022643417.1^XP_022643417.1^Q:1-526,H:12-537^100%ID^E:0^.^.	XM_022787683.1.p1	1040-2620[+]	LYSC1_ANOGA^LYSC1_ANOGA^Q:24-150,H:17-139^42.52%ID^E:5.38e-29^RecName: Full=Lysozyme c-1;^Eukaryota; Metazoa; Ecdysozoa; Arthropoda; Hexapoda; Insecta; Pterygota; Neoptera; Holometabola; Diptera; Nematocera; Culicoidea; Culicidae; Anophelinae; Anopheles	ARK19977.1^ARK19977.1^Q:33-150,H:28-142^31.356%ID^E:1.1e-11^.^.	JAU02473.1^JAU02473.1^Q:27-150,H:13-132^45.6%ID^E:1.26e-30^.^.	PF00062.19^Lys^C-type lysozyme/alpha-lactalbumin family^28-150^E:3.5e-32	sigP:1^27^0.61^YES	.	ENOG4111QHM^those in tissues and body fluids are associated with the monocyte- macrophage system and enhance the activity of immunoagents	KEGG:aga:AgaP_AGAP007347`KO:K13915	GO:0005615^cellular_component^extracellular space`GO:0003796^molecular_function^lysozyme activity`GO:0016998^biological_process^cell wall macromolecule catabolic process`GO:0019835^biological_process^cytolysis`GO:0050829^biological_process^defense response to Gram-negative bacterium`GO:0050830^biological_process^defense response to Gram-positive bacterium	.
XM_022787692.1	XP_022643428.1^XP_022643428.1^Q:1-425,H:1-425^100%ID^E:0^.^.	XM_022787692.1.p1	864-2141[+]	.	OXU26137.1^OXU26137.1^Q:24-249,H:22-249^38.428%ID^E:6.89e-46^.^.`OXU26137.1^OXU26137.1^Q:198-352,H:93-230^28.931%ID^E:1.04e-07^.^.	JAC59017.1^JAC59017.1^Q:43-229,H:149-333^31.016%ID^E:5.83e-25^.^.`JAC59017.1^JAC59017.1^Q:14-352,H:9-334^26.891%ID^E:4.92e-21^.^.	PF08205.11^C2-set_2^CD80-like C2-set immunoglobulin domain^157-217^E:5.5e-05	sigP:1^26^0.717^YES	.	.	.	.	.
XM_022787693.1	XP_022643428.1^XP_022643428.1^Q:1-425,H:1-425^100%ID^E:0^.^.	XM_022787693.1.p1	727-2004[+]	.	OXU26137.1^OXU26137.1^Q:24-249,H:22-249^38.428%ID^E:6.89e-46^.^.`OXU26137.1^OXU26137.1^Q:198-352,H:93-230^28.931%ID^E:1.04e-07^.^.	JAC59017.1^JAC59017.1^Q:43-229,H:149-333^31.016%ID^E:5.83e-25^.^.`JAC59017.1^JAC59017.1^Q:14-352,H:9-334^26.891%ID^E:4.92e-21^.^.	PF08205.11^C2-set_2^CD80-like C2-set immunoglobulin domain^157-217^E:5.5e-05	sigP:1^26^0.717^YES	.	.	.	.	.
XM_022787764.1	XP_022643499.1^XP_022643499.1^Q:1-244,H:1-244^100%ID^E:3.57e-158^.^.	XM_022787764.1.p1	1-735[+]	.	.	.	.	sigP:1^15^0.5^YES	.	.	.	.	.
XM_022787801.1	XP_022643536.1^XP_022643536.1^Q:1-1411,H:1-1411^100%ID^E:0^.^.	XM_022787801.1.p1	540-4775[+]	.	.	.	.	sigP:1^17^0.497^YES	.	.	.	.	.
XM_022787802.1	XP_022643537.1^XP_022643537.1^Q:1-1410,H:1-1410^100%ID^E:0^.^.	XM_022787802.1.p1	539-4771[+]	.	.	.	.	sigP:1^17^0.497^YES	.	.	.	.	.
XM_022787803.1	XP_022643538.1^XP_022643538.1^Q:1-1410,H:1-1410^100%ID^E:0^.^.	XM_022787803.1.p1	540-4772[+]	.	.	.	.	sigP:1^17^0.497^YES	.	.	.	.	.
XM_022787804.1	XP_022643539.1^XP_022643539.1^Q:1-1407,H:1-1407^100%ID^E:0^.^.	XM_022787804.1.p1	540-4763[+]	.	.	.	.	sigP:1^17^0.497^YES	.	.	.	.	.
XM_022787805.1	XP_022643540.1^XP_022643540.1^Q:1-1385,H:1-1385^100%ID^E:0^.^.	XM_022787805.1.p1	540-4697[+]	.	.	.	.	sigP:1^17^0.497^YES	.	.	.	.	.
XM_022787806.1	XP_022643541.1^XP_022643541.1^Q:1-1384,H:1-1384^100%ID^E:0^.^.	XM_022787806.1.p1	540-4694[+]	.	.	.	.	sigP:1^17^0.497^YES	.	.	.	.	.
XM_022787807.1	XP_022643542.1^XP_022643542.1^Q:1-228,H:1-228^100%ID^E:1.15e-161^.^.	XM_022787807.1.p1	213-899[+]	.	.	.	.	sigP:1^27^0.744^YES	.	.	.	.	.
XM_022787838.1	XP_022643573.1^XP_022643573.1^Q:1-508,H:1-508^100%ID^E:0^.^.	XM_022787838.1.p1	290-1816[+]	ZZZ3_HUMAN^ZZZ3_HUMAN^Q:152-507,H:488-902^33.254%ID^E:3.07e-55^RecName: Full=ZZ-type zinc finger-containing protein 3;^Eukaryota; Metazoa; Chordata; Craniata; Vertebrata; Euteleostomi; Mammalia; Eutheria; Euarchontoglires; Primates; Haplorrhini; Catarrhini; Hominidae; Homo	OXU32281.1^OXU32281.1^Q:137-505,H:112-502^33.491%ID^E:5.62e-59^.^.	.	PF00249.30^Myb_DNA-binding^Myb-like DNA-binding domain^307-356^E:2.9e-10	sigP:1^16^0.485^YES	.	ENOG410ZINA^zinc finger, ZZ-type containing 3	KEGG:hsa:26009	GO:0005671^cellular_component^Ada2/Gcn5/Ada3 transcription activator complex`GO:0005730^cellular_component^nucleolus`GO:0005634^cellular_component^nucleus`GO:0003677^molecular_function^DNA binding`GO:0008270^molecular_function^zinc ion binding`GO:0006355^biological_process^regulation of transcription, DNA-templated`GO:0006351^biological_process^transcription, DNA-templated	.
XM_022787858.1	XP_022643593.1^XP_022643593.1^Q:1-295,H:1-295^100%ID^E:0^.^.	XM_022787858.1.p1	48-935[+]	.	OXU27891.1^OXU27891.1^Q:46-127,H:81-162^31.868%ID^E:9.11e-11^.^.	.	PF01607.23^CBM_14^Chitin binding Peritrophin-A domain^56-117^E:8.3e-08	sigP:1^15^0.788^YES	.	.	.	.	GO:0008061^molecular_function^chitin binding`GO:0006030^biological_process^chitin metabolic process`GO:0005576^cellular_component^extracellular region
XM_022787904.1	XP_022643639.1^XP_022643639.1^Q:1-167,H:1-167^100%ID^E:4.13e-123^.^.	XM_022787904.1.p1	186-689[+]	.	.	.	.	sigP:1^18^0.792^YES	.	.	.	.	.
XM_022787936.1	XP_022643671.1^XP_022643671.1^Q:1-261,H:1-261^100%ID^E:0^.^.	XM_022787936.1.p1	627-1412[+]	.	OXU16803.1^OXU16803.1^Q:92-251,H:87-237^28.221%ID^E:3.25e-08^.^.	.	PF16077.4^Spaetzle^Spaetzle^150-248^E:2.5e-14	sigP:1^28^0.633^YES	.	.	.	.	.
XM_022787979.1	.	.	.	.	.	.	.	.	.	.	.	.	.
XM_022787980.1	XP_022643715.1^XP_022643715.1^Q:1-204,H:1-204^100%ID^E:1.13e-151^.^.	XM_022787980.1.p1	4454-5068[+]	.	.	.	.	sigP:1^20^0.786^YES	.	.	.	.	.
XM_022787981.1	.	.	.	.	.	.	.	.	.	.	.	.	.
XM_022787997.1	XP_022643732.1^XP_022643732.1^Q:1-254,H:1-254^100%ID^E:0^.^.	XM_022787997.1.p1	720-1484[+]	CU168_IXORI^CU168_IXORI^Q:87-167,H:7-83^51.852%ID^E:5.91e-20^RecName: Full=Cuticle protein 16.8;^Eukaryota; Metazoa; Ecdysozoa; Arthropoda; Chelicerata; Arachnida; Acari; Parasitiformes; Ixodida; Ixodoidea; Ixodidae; Ixodinae; Ixodes	.	JAC59036.1^JAC59036.1^Q:85-165,H:23-103^40.741%ID^E:3.03e-13^.^.	PF00379.22^Chitin_bind_4^Insect cuticle protein^91-142^E:9.8e-05	sigP:1^18^0.617^YES	.	.	.	GO:0008061^molecular_function^chitin binding`GO:0042302^molecular_function^structural constituent of cuticle	GO:0042302^molecular_function^structural constituent of cuticle
XM_022788000.1	XP_022643735.1^XP_022643735.1^Q:1-304,H:1-304^100%ID^E:0^.^.	XM_022788000.1.p1	199-1113[+]	.	.	.	.	sigP:1^24^0.515^YES	.	.	.	.	.
XM_022788001.1	XP_022643736.1^XP_022643736.1^Q:1-136,H:1-136^100%ID^E:7.81e-101^.^.	XM_022788001.1.p1	112-522[+]	.	.	.	.	sigP:1^18^0.748^YES	.	.	.	.	.
XM_022788054.1	XP_022643793.1^XP_022643793.1^Q:1-538,H:1-538^100%ID^E:0^.^.	XM_022788054.1.p1	168-1784[+]	.	.	.	.	sigP:1^21^0.76^YES	.	.	.	.	.
XM_022788055.1	XP_022643790.1^XP_022643790.1^Q:1-389,H:1-389^100%ID^E:0^.^.	XM_022788055.1.p1	117-1286[+]	.	.	.	.	sigP:1^33^0.636^YES	.	.	.	.	.
XM_022788056.1	XP_022643793.1^XP_022643793.1^Q:1-538,H:1-538^100%ID^E:0^.^.	XM_022788056.1.p1	141-1757[+]	.	.	.	.	sigP:1^21^0.76^YES	.	.	.	.	.
XM_022788057.1	XP_022643793.1^XP_022643793.1^Q:1-538,H:1-538^100%ID^E:0^.^.	XM_022788057.1.p1	113-1729[+]	.	.	.	.	sigP:1^21^0.76^YES	.	.	.	.	.
XM_022788058.1	XP_022643793.1^XP_022643793.1^Q:1-538,H:1-538^100%ID^E:0^.^.	XM_022788058.1.p1	168-1784[+]	.	.	.	.	sigP:1^21^0.76^YES	.	.	.	.	.
XM_022788119.1	XP_022643854.1^XP_022643854.1^Q:1-395,H:1-395^100%ID^E:0^.^.	XM_022788119.1.p1	215-1402[+]	CAH10_PONAB^CAH10_PONAB^Q:25-338,H:32-303^40.683%ID^E:1.07e-73^RecName: Full=Carbonic anhydrase-related protein 10;^Eukaryota; Metazoa; Chordata; Craniata; Vertebrata; Euteleostomi; Mammalia; Eutheria; Euarchontoglires; Primates; Haplorrhini; Catarrhini; Hominidae; Pongo	OXU18361.1^OXU18361.1^Q:8-338,H:14-294^47.734%ID^E:7.05e-104^.^.	.	PF00194.20^Carb_anhydrase^Eukaryotic-type carbonic anhydrase^25-335^E:6.4e-63	sigP:1^20^0.744^YES	.	COG3338^Carbonic anhydrase	.	.	.
XM_022788121.1	XP_022643858.1^XP_022643858.1^Q:1-301,H:1-301^100%ID^E:0^.^.	XM_022788121.1.p1	497-1402[+]	PPT1_RAT^PPT1_RAT^Q:27-296,H:34-302^56.296%ID^E:2.52e-115^RecName: Full=Palmitoyl-protein thioesterase 1;^Eukaryota; Metazoa; Chordata; Craniata; Vertebrata; Euteleostomi; Mammalia; Eutheria; Euarchontoglires; Glires; Rodentia; Myomorpha; Muroidea; Muridae; Murinae; Rattus	OXU17666.1^OXU17666.1^Q:7-301,H:14-308^50.676%ID^E:7.95e-111^.^.	.	PF02089.14^Palm_thioest^Palmitoyl protein thioesterase^26-296^E:3.6e-106	sigP:1^24^0.546^YES	.	COG1075^Triacylglycerol Lipase	KEGG:rno:29411`KO:K01074	GO:0030424^cellular_component^axon`GO:0005829^cellular_component^cytosol`GO:0030425^cellular_component^dendrite`GO:0070062^cellular_component^extracellular exosome`GO:0005576^cellular_component^extracellular region`GO:0005615^cellular_component^extracellular space`GO:0005794^cellular_component^Golgi apparatus`GO:0005764^cellular_component^lysosome`GO:0016020^cellular_component^membrane`GO:0045121…	GO:0098599^molecular_function^palmitoyl hydrolase activity
XM_022788122.1	XP_022643858.1^XP_022643858.1^Q:1-301,H:1-301^100%ID^E:0^.^.	XM_022788122.1.p1	272-1177[+]	PPT1_RAT^PPT1_RAT^Q:27-296,H:34-302^56.296%ID^E:2.52e-115^RecName: Full=Palmitoyl-protein thioesterase 1;^Eukaryota; Metazoa; Chordata; Craniata; Vertebrata; Euteleostomi; Mammalia; Eutheria; Euarchontoglires; Glires; Rodentia; Myomorpha; Muroidea; Muridae; Murinae; Rattus	OXU17666.1^OXU17666.1^Q:7-301,H:14-308^50.676%ID^E:7.95e-111^.^.	.	PF02089.14^Palm_thioest^Palmitoyl protein thioesterase^26-296^E:3.6e-106	sigP:1^24^0.546^YES	.	COG1075^Triacylglycerol Lipase	KEGG:rno:29411`KO:K01074	GO:0030424^cellular_component^axon`GO:0005829^cellular_component^cytosol`GO:0030425^cellular_component^dendrite`GO:0070062^cellular_component^extracellular exosome`GO:0005576^cellular_component^extracellular region`GO:0005615^cellular_component^extracellular space`GO:0005794^cellular_component^Golgi apparatus`GO:0005764^cellular_component^lysosome`GO:0016020^cellular_component^membrane`GO:0045121…	GO:0098599^molecular_function^palmitoyl hydrolase activity
XM_022788123.1	XP_022643858.1^XP_022643858.1^Q:1-301,H:1-301^100%ID^E:0^.^.	XM_022788123.1.p1	102-1007[+]	PPT1_RAT^PPT1_RAT^Q:27-296,H:34-302^56.296%ID^E:2.52e-115^RecName: Full=Palmitoyl-protein thioesterase 1;^Eukaryota; Metazoa; Chordata; Craniata; Vertebrata; Euteleostomi; Mammalia; Eutheria; Euarchontoglires; Glires; Rodentia; Myomorpha; Muroidea; Muridae; Murinae; Rattus	OXU17666.1^OXU17666.1^Q:7-301,H:14-308^50.676%ID^E:7.95e-111^.^.	.	PF02089.14^Palm_thioest^Palmitoyl protein thioesterase^26-296^E:3.6e-106	sigP:1^24^0.546^YES	.	COG1075^Triacylglycerol Lipase	KEGG:rno:29411`KO:K01074	GO:0030424^cellular_component^axon`GO:0005829^cellular_component^cytosol`GO:0030425^cellular_component^dendrite`GO:0070062^cellular_component^extracellular exosome`GO:0005576^cellular_component^extracellular region`GO:0005615^cellular_component^extracellular space`GO:0005794^cellular_component^Golgi apparatus`GO:0005764^cellular_component^lysosome`GO:0016020^cellular_component^membrane`GO:0045121…	GO:0098599^molecular_function^palmitoyl hydrolase activity
XM_022788151.1	XP_022643886.1^XP_022643886.1^Q:1-282,H:1-282^100%ID^E:0^.^.	XM_022788151.1.p1	533-1381[+]	.	.	.	.	sigP:1^18^0.65^YES	.	.	.	.	.
XM_022788194.1	XP_022643929.1^XP_022643929.1^Q:1-382,H:1-382^100%ID^E:0^.^.	XM_022788194.1.p1	124-1272[+]	CU109_IXORI^CU109_IXORI^Q:104-192,H:2-93^44.565%ID^E:1.15e-13^RecName: Full=Cuticle protein 10.9;^Eukaryota; Metazoa; Ecdysozoa; Arthropoda; Chelicerata; Arachnida; Acari; Parasitiformes; Ixodida; Ixodoidea; Ixodidae; Ixodinae; Ixodes	OXU32052.1^OXU32052.1^Q:50-180,H:279-437^27.673%ID^E:2.19e-06^.^.	JAU00774.1^JAU00774.1^Q:110-183,H:1-75^48%ID^E:4.74e-17^.^.	PF00379.22^Chitin_bind_4^Insect cuticle protein^111-161^E:6.7e-12	sigP:1^16^0.812^YES	.	.	.	GO:0008061^molecular_function^chitin binding`GO:0042302^molecular_function^structural constituent of cuticle	GO:0042302^molecular_function^structural constituent of cuticle
XM_022788210.1	XP_022643945.1^XP_022643945.1^Q:6-176,H:1-171^100%ID^E:3.1e-120^.^.	XM_022788210.1.p1	2-532[+]	CU168_IXORI^CU168_IXORI^Q:67-148,H:1-82^56.098%ID^E:2.76e-26^RecName: Full=Cuticle protein 16.8;^Eukaryota; Metazoa; Ecdysozoa; Arthropoda; Chelicerata; Arachnida; Acari; Parasitiformes; Ixodida; Ixodoidea; Ixodidae; Ixodinae; Ixodes	OXU20097.1^OXU20097.1^Q:41-154,H:278-396^40.65%ID^E:7.78e-08^.^.`OXU20097.1^OXU20097.1^Q:51-137,H:28-118^39.785%ID^E:1.9e-06^.^.	JAC59036.1^JAC59036.1^Q:72-170,H:24-116^46.465%ID^E:6.28e-23^.^.	PF00379.22^Chitin_bind_4^Insect cuticle protein^77-128^E:5.1e-09	sigP:1^22^0.64^YES	.	.	.	GO:0008061^molecular_function^chitin binding`GO:0042302^molecular_function^structural constituent of cuticle	GO:0042302^molecular_function^structural constituent of cuticle
XM_022788223.1	XP_022643968.1^XP_022643968.1^Q:1-479,H:1-479^100%ID^E:0^.^.	XM_022788223.1.p1	183-1622[+]	FUCO_BRAFL^FUCO_BRAFL^Q:45-476,H:17-446^55.069%ID^E:1.21e-169^RecName: Full=Alpha-L-fucosidase;^Eukaryota; Metazoa; Chordata; Cephalochordata; Branchiostomidae; Branchiostoma	OXU25261.1^OXU25261.1^Q:22-463,H:23-457^53.846%ID^E:7.86e-176^.^.	JAC59099.1^JAC59099.1^Q:52-476,H:2-435^55.43%ID^E:2.36e-168^.^.	PF01120.16^Alpha_L_fucos^Alpha-L-fucosidase^42-377^E:5.3e-112`PF16757.4^Fucosidase_C^Alpha-L-fucosidase C-terminal domain^388-476^E:5e-13	sigP:1^37^0.822^YES	.	COG3669^alpha-l-fucosidase	KEGG:bfo:BRAFLDRAFT_56888`KO:K01206	GO:0005576^cellular_component^extracellular region`GO:0004560^molecular_function^alpha-L-fucosidase activity`GO:0006004^biological_process^fucose metabolic process	GO:0004560^molecular_function^alpha-L-fucosidase activity`GO:0005975^biological_process^carbohydrate metabolic process
XM_022788224.1	XP_022643968.1^XP_022643968.1^Q:1-479,H:1-479^100%ID^E:0^.^.	XM_022788224.1.p1	180-1619[+]	FUCO_BRAFL^FUCO_BRAFL^Q:45-476,H:17-446^55.069%ID^E:1.21e-169^RecName: Full=Alpha-L-fucosidase;^Eukaryota; Metazoa; Chordata; Cephalochordata; Branchiostomidae; Branchiostoma	OXU25261.1^OXU25261.1^Q:22-463,H:23-457^53.846%ID^E:7.86e-176^.^.	JAC59099.1^JAC59099.1^Q:52-476,H:2-435^55.43%ID^E:2.36e-168^.^.	PF01120.16^Alpha_L_fucos^Alpha-L-fucosidase^42-377^E:5.3e-112`PF16757.4^Fucosidase_C^Alpha-L-fucosidase C-terminal domain^388-476^E:5e-13	sigP:1^37^0.822^YES	.	COG3669^alpha-l-fucosidase	KEGG:bfo:BRAFLDRAFT_56888`KO:K01206	GO:0005576^cellular_component^extracellular region`GO:0004560^molecular_function^alpha-L-fucosidase activity`GO:0006004^biological_process^fucose metabolic process	GO:0004560^molecular_function^alpha-L-fucosidase activity`GO:0005975^biological_process^carbohydrate metabolic process
XM_022788225.1	XP_022643968.1^XP_022643968.1^Q:1-479,H:1-479^100%ID^E:0^.^.	XM_022788225.1.p1	169-1608[+]	FUCO_BRAFL^FUCO_BRAFL^Q:45-476,H:17-446^55.069%ID^E:1.21e-169^RecName: Full=Alpha-L-fucosidase;^Eukaryota; Metazoa; Chordata; Cephalochordata; Branchiostomidae; Branchiostoma	OXU25261.1^OXU25261.1^Q:22-463,H:23-457^53.846%ID^E:7.86e-176^.^.	JAC59099.1^JAC59099.1^Q:52-476,H:2-435^55.43%ID^E:2.36e-168^.^.	PF01120.16^Alpha_L_fucos^Alpha-L-fucosidase^42-377^E:5.3e-112`PF16757.4^Fucosidase_C^Alpha-L-fucosidase C-terminal domain^388-476^E:5e-13	sigP:1^37^0.822^YES	.	COG3669^alpha-l-fucosidase	KEGG:bfo:BRAFLDRAFT_56888`KO:K01206	GO:0005576^cellular_component^extracellular region`GO:0004560^molecular_function^alpha-L-fucosidase activity`GO:0006004^biological_process^fucose metabolic process	GO:0004560^molecular_function^alpha-L-fucosidase activity`GO:0005975^biological_process^carbohydrate metabolic process
XM_022788227.1	XP_022643968.1^XP_022643968.1^Q:1-479,H:1-479^100%ID^E:0^.^.	XM_022788227.1.p1	164-1603[+]	FUCO_BRAFL^FUCO_BRAFL^Q:45-476,H:17-446^55.069%ID^E:1.21e-169^RecName: Full=Alpha-L-fucosidase;^Eukaryota; Metazoa; Chordata; Cephalochordata; Branchiostomidae; Branchiostoma	OXU25261.1^OXU25261.1^Q:22-463,H:23-457^53.846%ID^E:7.86e-176^.^.	JAC59099.1^JAC59099.1^Q:52-476,H:2-435^55.43%ID^E:2.36e-168^.^.	PF01120.16^Alpha_L_fucos^Alpha-L-fucosidase^42-377^E:5.3e-112`PF16757.4^Fucosidase_C^Alpha-L-fucosidase C-terminal domain^388-476^E:5e-13	sigP:1^37^0.822^YES	.	COG3669^alpha-l-fucosidase	KEGG:bfo:BRAFLDRAFT_56888`KO:K01206	GO:0005576^cellular_component^extracellular region`GO:0004560^molecular_function^alpha-L-fucosidase activity`GO:0006004^biological_process^fucose metabolic process	GO:0004560^molecular_function^alpha-L-fucosidase activity`GO:0005975^biological_process^carbohydrate metabolic process
XM_022788228.1	XP_022643968.1^XP_022643968.1^Q:1-479,H:1-479^100%ID^E:0^.^.	XM_022788228.1.p1	166-1605[+]	FUCO_BRAFL^FUCO_BRAFL^Q:45-476,H:17-446^55.069%ID^E:1.21e-169^RecName: Full=Alpha-L-fucosidase;^Eukaryota; Metazoa; Chordata; Cephalochordata; Branchiostomidae; Branchiostoma	OXU25261.1^OXU25261.1^Q:22-463,H:23-457^53.846%ID^E:7.86e-176^.^.	JAC59099.1^JAC59099.1^Q:52-476,H:2-435^55.43%ID^E:2.36e-168^.^.	PF01120.16^Alpha_L_fucos^Alpha-L-fucosidase^42-377^E:5.3e-112`PF16757.4^Fucosidase_C^Alpha-L-fucosidase C-terminal domain^388-476^E:5e-13	sigP:1^37^0.822^YES	.	COG3669^alpha-l-fucosidase	KEGG:bfo:BRAFLDRAFT_56888`KO:K01206	GO:0005576^cellular_component^extracellular region`GO:0004560^molecular_function^alpha-L-fucosidase activity`GO:0006004^biological_process^fucose metabolic process	GO:0004560^molecular_function^alpha-L-fucosidase activity`GO:0005975^biological_process^carbohydrate metabolic process
XM_022788229.1	XP_022643968.1^XP_022643968.1^Q:1-479,H:1-479^100%ID^E:0^.^.	XM_022788229.1.p1	105-1544[+]	FUCO_BRAFL^FUCO_BRAFL^Q:45-476,H:17-446^55.069%ID^E:1.21e-169^RecName: Full=Alpha-L-fucosidase;^Eukaryota; Metazoa; Chordata; Cephalochordata; Branchiostomidae; Branchiostoma	OXU25261.1^OXU25261.1^Q:22-463,H:23-457^53.846%ID^E:7.86e-176^.^.	JAC59099.1^JAC59099.1^Q:52-476,H:2-435^55.43%ID^E:2.36e-168^.^.	PF01120.16^Alpha_L_fucos^Alpha-L-fucosidase^42-377^E:5.3e-112`PF16757.4^Fucosidase_C^Alpha-L-fucosidase C-terminal domain^388-476^E:5e-13	sigP:1^37^0.822^YES	.	COG3669^alpha-l-fucosidase	KEGG:bfo:BRAFLDRAFT_56888`KO:K01206	GO:0005576^cellular_component^extracellular region`GO:0004560^molecular_function^alpha-L-fucosidase activity`GO:0006004^biological_process^fucose metabolic process	GO:0004560^molecular_function^alpha-L-fucosidase activity`GO:0005975^biological_process^carbohydrate metabolic process
XM_022788230.1	XP_022643968.1^XP_022643968.1^Q:1-479,H:1-479^100%ID^E:0^.^.	XM_022788230.1.p1	116-1555[+]	FUCO_BRAFL^FUCO_BRAFL^Q:45-476,H:17-446^55.069%ID^E:1.21e-169^RecName: Full=Alpha-L-fucosidase;^Eukaryota; Metazoa; Chordata; Cephalochordata; Branchiostomidae; Branchiostoma	OXU25261.1^OXU25261.1^Q:22-463,H:23-457^53.846%ID^E:7.86e-176^.^.	JAC59099.1^JAC59099.1^Q:52-476,H:2-435^55.43%ID^E:2.36e-168^.^.	PF01120.16^Alpha_L_fucos^Alpha-L-fucosidase^42-377^E:5.3e-112`PF16757.4^Fucosidase_C^Alpha-L-fucosidase C-terminal domain^388-476^E:5e-13	sigP:1^37^0.822^YES	.	COG3669^alpha-l-fucosidase	KEGG:bfo:BRAFLDRAFT_56888`KO:K01206	GO:0005576^cellular_component^extracellular region`GO:0004560^molecular_function^alpha-L-fucosidase activity`GO:0006004^biological_process^fucose metabolic process	GO:0004560^molecular_function^alpha-L-fucosidase activity`GO:0005975^biological_process^carbohydrate metabolic process
XM_022788231.1	XP_022643968.1^XP_022643968.1^Q:1-479,H:1-479^100%ID^E:0^.^.	XM_022788231.1.p1	107-1546[+]	FUCO_BRAFL^FUCO_BRAFL^Q:45-476,H:17-446^55.069%ID^E:1.21e-169^RecName: Full=Alpha-L-fucosidase;^Eukaryota; Metazoa; Chordata; Cephalochordata; Branchiostomidae; Branchiostoma	OXU25261.1^OXU25261.1^Q:22-463,H:23-457^53.846%ID^E:7.86e-176^.^.	JAC59099.1^JAC59099.1^Q:52-476,H:2-435^55.43%ID^E:2.36e-168^.^.	PF01120.16^Alpha_L_fucos^Alpha-L-fucosidase^42-377^E:5.3e-112`PF16757.4^Fucosidase_C^Alpha-L-fucosidase C-terminal domain^388-476^E:5e-13	sigP:1^37^0.822^YES	.	COG3669^alpha-l-fucosidase	KEGG:bfo:BRAFLDRAFT_56888`KO:K01206	GO:0005576^cellular_component^extracellular region`GO:0004560^molecular_function^alpha-L-fucosidase activity`GO:0006004^biological_process^fucose metabolic process	GO:0004560^molecular_function^alpha-L-fucosidase activity`GO:0005975^biological_process^carbohydrate metabolic process
XM_022788233.1	XP_022643968.1^XP_022643968.1^Q:1-479,H:1-479^100%ID^E:0^.^.	XM_022788233.1.p1	52-1491[+]	FUCO_BRAFL^FUCO_BRAFL^Q:45-476,H:17-446^55.069%ID^E:1.21e-169^RecName: Full=Alpha-L-fucosidase;^Eukaryota; Metazoa; Chordata; Cephalochordata; Branchiostomidae; Branchiostoma	OXU25261.1^OXU25261.1^Q:22-463,H:23-457^53.846%ID^E:7.86e-176^.^.	JAC59099.1^JAC59099.1^Q:52-476,H:2-435^55.43%ID^E:2.36e-168^.^.	PF01120.16^Alpha_L_fucos^Alpha-L-fucosidase^42-377^E:5.3e-112`PF16757.4^Fucosidase_C^Alpha-L-fucosidase C-terminal domain^388-476^E:5e-13	sigP:1^37^0.822^YES	.	COG3669^alpha-l-fucosidase	KEGG:bfo:BRAFLDRAFT_56888`KO:K01206	GO:0005576^cellular_component^extracellular region`GO:0004560^molecular_function^alpha-L-fucosidase activity`GO:0006004^biological_process^fucose metabolic process	GO:0004560^molecular_function^alpha-L-fucosidase activity`GO:0005975^biological_process^carbohydrate metabolic process
XM_022788237.1	XP_022643969.1^XP_022643969.1^Q:1-277,H:55-331^100%ID^E:0^.^.	XM_022788237.1.p1	126-959[+]	GGPPS_HUMAN^GGPPS_HUMAN^Q:1-268,H:27-291^54.104%ID^E:2.68e-104^RecName: Full=Geranylgeranyl pyrophosphate synthase;^Eukaryota; Metazoa; Chordata; Craniata; Vertebrata; Euteleostomi; Mammalia; Eutheria; Euarchontoglires; Primates; Haplorrhini; Catarrhini; Hominidae; Homo	OXU30804.1^OXU30804.1^Q:1-273,H:330-599^55.311%ID^E:9.51e-112^.^.	.	PF00348.16^polyprenyl_synt^Polyprenyl synthetase^1-226^E:3.2e-59	sigP:1^17^0.517^YES	.	COG0142^synthase	KEGG:hsa:9453`KO:K00804	GO:0005829^cellular_component^cytosol`GO:0004161^molecular_function^dimethylallyltranstransferase activity`GO:0004311^molecular_function^farnesyltranstransferase activity`GO:0004337^molecular_function^geranyltranstransferase activity`GO:0042802^molecular_function^identical protein binding`GO:0046872^molecular_function^metal ion binding`GO:0006695^biological_process^cholesterol biosynthetic proces…	GO:0008299^biological_process^isoprenoid biosynthetic process
XM_022788239.1	XP_022643974.1^XP_022643974.1^Q:1-235,H:1-235^100%ID^E:1.16e-148^.^.	XM_022788239.1.p1	94-801[+]	Z512B_HUMAN^Z512B_HUMAN^Q:65-203,H:166-308^42.857%ID^E:1.1e-09^RecName: Full=Zinc finger protein 512B;^Eukaryota; Metazoa; Chordata; Craniata; Vertebrata; Euteleostomi; Mammalia; Eutheria; Euarchontoglires; Primates; Haplorrhini; Catarrhini; Hominidae; Homo`Z512B_HUMAN^Z512B_HUMAN^Q:65-203,H:140-284^38.255%ID^E:4.93e-07^RecName: Full=Zinc finger protein 512B;^Eukaryota; Metazoa; Chordata; Craniat…	OXU28015.1^OXU28015.1^Q:57-167,H:202-364^39.394%ID^E:1.35e-11^.^.`OXU28015.1^OXU28015.1^Q:50-186,H:179-329^41.139%ID^E:2.72e-10^.^.`OXU28015.1^OXU28015.1^Q:76-184,H:177-305^37.037%ID^E:1.27e-06^.^.	.	.	sigP:1^19^0.72^YES	.	COG5048^Zinc finger protein	KEGG:hsa:57473	GO:0005634^cellular_component^nucleus`GO:0003677^molecular_function^DNA binding`GO:0046872^molecular_function^metal ion binding`GO:0006355^biological_process^regulation of transcription, DNA-templated`GO:0006351^biological_process^transcription, DNA-templated	.
XM_022788294.1	XP_022644031.1^XP_022644031.1^Q:1-545,H:1-545^100%ID^E:0^.^.	XM_022788294.1.p1	589-2226[+]	ARSB_MOUSE^ARSB_MOUSE^Q:56-535,H:43-533^39.406%ID^E:2.05e-107^RecName: Full=Arylsulfatase B;^Eukaryota; Metazoa; Chordata; Craniata; Vertebrata; Euteleostomi; Mammalia; Eutheria; Euarchontoglires; Glires; Rodentia; Myomorpha; Muroidea; Muridae; Murinae; Mus; Mus	OXU30851.1^OXU30851.1^Q:57-447,H:296-688^44.862%ID^E:7.99e-107^.^.`OXU30851.1^OXU30851.1^Q:468-537,H:780-849^35.714%ID^E:7.53e-09^.^.	.	PF00884.22^Sulfatase^Sulfatase^59-386^E:2.6e-66`PF01663.21^Phosphodiest^Type I phosphodiesterase / nucleotide pyrophosphatase^62-324^E:2.3e-05	sigP:1^23^0.743^YES	.	COG3119^Sulfatase	KEGG:mmu:11881`KO:K01135	GO:0009986^cellular_component^cell surface`GO:0005764^cellular_component^lysosome`GO:0004065^molecular_function^arylsulfatase activity`GO:0046872^molecular_function^metal ion binding`GO:0003943^molecular_function^N-acetylgalactosamine-4-sulfatase activity`GO:0061580^biological_process^colon epithelial cell migration`GO:0008152^biological_process^metabolic process`GO:0010976^biological_process^pos…	GO:0008484^molecular_function^sulfuric ester hydrolase activity`GO:0008152^biological_process^metabolic process`GO:0003824^molecular_function^catalytic activity
XM_022788296.1	XP_022644031.1^XP_022644031.1^Q:1-545,H:1-545^100%ID^E:0^.^.	XM_022788296.1.p1	755-2392[+]	ARSB_MOUSE^ARSB_MOUSE^Q:56-535,H:43-533^39.406%ID^E:2.05e-107^RecName: Full=Arylsulfatase B;^Eukaryota; Metazoa; Chordata; Craniata; Vertebrata; Euteleostomi; Mammalia; Eutheria; Euarchontoglires; Glires; Rodentia; Myomorpha; Muroidea; Muridae; Murinae; Mus; Mus	OXU30851.1^OXU30851.1^Q:57-447,H:296-688^44.862%ID^E:7.99e-107^.^.`OXU30851.1^OXU30851.1^Q:468-537,H:780-849^35.714%ID^E:7.53e-09^.^.	.	PF00884.22^Sulfatase^Sulfatase^59-386^E:2.6e-66`PF01663.21^Phosphodiest^Type I phosphodiesterase / nucleotide pyrophosphatase^62-324^E:2.3e-05	sigP:1^23^0.743^YES	.	COG3119^Sulfatase	KEGG:mmu:11881`KO:K01135	GO:0009986^cellular_component^cell surface`GO:0005764^cellular_component^lysosome`GO:0004065^molecular_function^arylsulfatase activity`GO:0046872^molecular_function^metal ion binding`GO:0003943^molecular_function^N-acetylgalactosamine-4-sulfatase activity`GO:0061580^biological_process^colon epithelial cell migration`GO:0008152^biological_process^metabolic process`GO:0010976^biological_process^pos…	GO:0008484^molecular_function^sulfuric ester hydrolase activity`GO:0008152^biological_process^metabolic process`GO:0003824^molecular_function^catalytic activity
XM_022788297.1	XP_022644032.1^XP_022644032.1^Q:1-530,H:1-530^100%ID^E:0^.^.	XM_022788297.1.p1	589-2181[+]	ARSB_MOUSE^ARSB_MOUSE^Q:56-520,H:43-533^37.4%ID^E:1.13e-96^RecName: Full=Arylsulfatase B;^Eukaryota; Metazoa; Chordata; Craniata; Vertebrata; Euteleostomi; Mammalia; Eutheria; Euarchontoglires; Glires; Rodentia; Myomorpha; Muroidea; Muridae; Murinae; Mus; Mus	OXU30851.1^OXU30851.1^Q:57-432,H:296-688^43.108%ID^E:1.62e-98^.^.`OXU30851.1^OXU30851.1^Q:453-522,H:780-849^35.714%ID^E:7.18e-09^.^.	.	PF00884.22^Sulfatase^Sulfatase^59-371^E:2.8e-58	sigP:1^23^0.743^YES	.	COG3119^Sulfatase	KEGG:mmu:11881`KO:K01135	GO:0009986^cellular_component^cell surface`GO:0005764^cellular_component^lysosome`GO:0004065^molecular_function^arylsulfatase activity`GO:0046872^molecular_function^metal ion binding`GO:0003943^molecular_function^N-acetylgalactosamine-4-sulfatase activity`GO:0061580^biological_process^colon epithelial cell migration`GO:0008152^biological_process^metabolic process`GO:0010976^biological_process^pos…	GO:0008484^molecular_function^sulfuric ester hydrolase activity`GO:0008152^biological_process^metabolic process
XM_022788298.1	XP_022644033.1^XP_022644033.1^Q:1-511,H:1-511^100%ID^E:0^.^.	XM_022788298.1.p1	589-2124[+]	ARSB_MOUSE^ARSB_MOUSE^Q:56-501,H:43-533^36.238%ID^E:6.3e-90^RecName: Full=Arylsulfatase B;^Eukaryota; Metazoa; Chordata; Craniata; Vertebrata; Euteleostomi; Mammalia; Eutheria; Euarchontoglires; Glires; Rodentia; Myomorpha; Muroidea; Muridae; Murinae; Mus; Mus	OXU30851.1^OXU30851.1^Q:57-413,H:296-688^39.85%ID^E:6.42e-86^.^.`OXU30851.1^OXU30851.1^Q:434-503,H:780-849^35.714%ID^E:5.96e-09^.^.	.	PF00884.22^Sulfatase^Sulfatase^59-116^E:2.6e-14`PF00884.22^Sulfatase^Sulfatase^117-352^E:2.1e-38	sigP:1^23^0.743^YES	.	COG3119^Sulfatase	KEGG:mmu:11881`KO:K01135	GO:0009986^cellular_component^cell surface`GO:0005764^cellular_component^lysosome`GO:0004065^molecular_function^arylsulfatase activity`GO:0046872^molecular_function^metal ion binding`GO:0003943^molecular_function^N-acetylgalactosamine-4-sulfatase activity`GO:0061580^biological_process^colon epithelial cell migration`GO:0008152^biological_process^metabolic process`GO:0010976^biological_process^pos…	GO:0008484^molecular_function^sulfuric ester hydrolase activity`GO:0008152^biological_process^metabolic process
XM_022788318.1	XP_022644053.1^XP_022644053.1^Q:1-207,H:1-207^100%ID^E:5.82e-156^.^.	XM_022788318.1.p1	505-1128[+]	SAP3_MACFA^SAP3_MACFA^Q:53-193,H:45-180^31.25%ID^E:5.3e-17^RecName: Full=Ganglioside GM2 activator;^Eukaryota; Metazoa; Chordata; Craniata; Vertebrata; Euteleostomi; Mammalia; Eutheria; Euarchontoglires; Primates; Haplorrhini; Catarrhini; Cercopithecidae; Cercopithecinae; Macaca	.	.	.	sigP:1^17^0.74^YES	.	.	KEGG:mcf:102143555`KO:K12383	GO:0005764^cellular_component^lysosome`GO:0008047^molecular_function^enzyme activator activity`GO:0016787^molecular_function^hydrolase activity`GO:0006689^biological_process^ganglioside catabolic process	.
XM_022788372.1	XP_022644107.1^XP_022644107.1^Q:1-1778,H:1-1778^100%ID^E:0^.^.	XM_022788372.1.p1	225-5561[+]	CO4A1_CAEEL^CO4A1_CAEEL^Q:9-1751,H:11-1758^44.154%ID^E:0^RecName: Full=Collagen alpha-1(IV) chain;^Eukaryota; Metazoa; Ecdysozoa; Nematoda; Chromadorea; Rhabditida; Rhabditoidea; Rhabditidae; Peloderinae; Caenorhabditis	OXU26414.1^OXU26414.1^Q:52-1754,H:17-1738^41.202%ID^E:0^.^.`OXU26414.1^OXU26414.1^Q:39-1110,H:469-1469^39.336%ID^E:1.31e-88^.^.`OXU26414.1^OXU26414.1^Q:532-1515,H:6-1104^37.456%ID^E:7.11e-69^.^.	JAT99255.1^JAT99255.1^Q:1127-1475,H:2-374^40.704%ID^E:1.12e-24^.^.`JAT99255.1^JAT99255.1^Q:804-1157,H:1-375^38.945%ID^E:5.09e-21^.^.`JAT99255.1^JAT99255.1^Q:923-1280,H:1-375^39.066%ID^E:3.1e-19^.^.`JAT99255.1^JAT99255.1^Q:289-603,H:8-376^39.295%ID^E:6.92e-19^.^.`JAT99255.1^JAT99255.1^Q:1214-1515,H:5-339^37.36%ID^E:9.97e-19^.^.`JAT99255.1^JAT99255.1^Q:37-384,H:18-375^36.761%ID^E:1.01e-18^.^.`JAT99…	PF01391.17^Collagen^Collagen triple helix repeat (20 copies)^39-96^E:3.7e-07`PF01391.17^Collagen^Collagen triple helix repeat (20 copies)^102-158^E:7.6e-09`PF01391.17^Collagen^Collagen triple helix repeat (20 copies)^164-214^E:2.4e-07`PF01391.17^Collagen^Collagen triple helix repeat (20 copies)^295-352^E:1.8e-08`PF01391.17^Collagen^Collagen triple helix repeat (20 copies)^365-414^E:4.6e-08`PF0139…	sigP:1^24^0.757^YES	.	ENOG410XNMM^collagen, type	KEGG:cel:CELE_K04H4.1	GO:0005604^cellular_component^basement membrane`GO:0005581^cellular_component^collagen trimer`GO:0005201^molecular_function^extracellular matrix structural constituent`GO:0009792^biological_process^embryo development ending in birth or egg hatching`GO:0030198^biological_process^extracellular matrix organization`GO:0007517^biological_process^muscle organ development`GO:0002119^biological_process^n…	GO:0005201^molecular_function^extracellular matrix structural constituent`GO:0005581^cellular_component^collagen trimer
XM_022788376.1	XP_022644111.1^XP_022644111.1^Q:1-1693,H:1-1693^100%ID^E:0^.^.	XM_022788376.1.p1	1-5082[+]	CU168_IXORI^CU168_IXORI^Q:1599-1671,H:10-83^48%ID^E:6.13e-11^RecName: Full=Cuticle protein 16.8;^Eukaryota; Metazoa; Ecdysozoa; Arthropoda; Chelicerata; Arachnida; Acari; Parasitiformes; Ixodida; Ixodoidea; Ixodidae; Ixodinae; Ixodes`CU168_IXORI^CU168_IXORI^Q:38-102,H:10-75^42.424%ID^E:3.06e-07^RecName: Full=Cuticle protein 16.8;^Eukaryota; Metazoa; Ecdysozoa; Arthropoda; Chelicerata; Arachnida; …	.	JAU00774.1^JAU00774.1^Q:1599-1671,H:1-74^60.811%ID^E:7.84e-24^.^.`JAU00774.1^JAU00774.1^Q:38-99,H:1-63^47.619%ID^E:4.18e-08^.^.	PF00379.22^Chitin_bind_4^Insect cuticle protein^39-89^E:3.6e-08`PF00379.22^Chitin_bind_4^Insect cuticle protein^1612-1650^E:4.2e-09	sigP:1^22^0.63^YES	.	.	.	GO:0008061^molecular_function^chitin binding`GO:0042302^molecular_function^structural constituent of cuticle	GO:0042302^molecular_function^structural constituent of cuticle
XM_022788523.1	XP_022644258.1^XP_022644258.1^Q:1-474,H:1-474^100%ID^E:0^.^.	XM_022788523.1.p1	505-1926[+]	.	.	.	.	sigP:1^20^0.812^YES	.	.	.	.	.
XM_022788590.1	XP_022644325.1^XP_022644325.1^Q:1-148,H:1-148^100%ID^E:5e-110^.^.	XM_022788590.1.p1	461-907[+]	ILYS2_CAEEL^ILYS2_CAEEL^Q:7-140,H:2-135^31.884%ID^E:1.28e-13^RecName: Full=Invertebrate-type lysozyme 2 {ECO:0000305};^Eukaryota; Metazoa; Ecdysozoa; Nematoda; Chromadorea; Rhabditida; Rhabditoidea; Rhabditidae; Peloderinae; Caenorhabditis	OXU16760.1^OXU16760.1^Q:25-123,H:36-134^39.423%ID^E:1.83e-18^.^.	.	PF05497.11^Destabilase^Destabilase^23-140^E:6.1e-38	sigP:1^18^0.767^YES	.	ENOG4111UWA^lysozyme activity	KEGG:cel:CELE_C45G7.2	GO:0003796^molecular_function^lysozyme activity`GO:0019835^biological_process^cytolysis`GO:0050830^biological_process^defense response to Gram-positive bacterium`GO:0008152^biological_process^metabolic process	GO:0003796^molecular_function^lysozyme activity
XM_022788665.1	XP_022644400.1^XP_022644400.1^Q:1-460,H:1-460^100%ID^E:0^.^.	XM_022788665.1.p1	5259-6641[+]	ZN740_HUMAN^ZN740_HUMAN^Q:77-123,H:101-147^53.191%ID^E:2.57e-09^RecName: Full=Zinc finger protein 740;^Eukaryota; Metazoa; Chordata; Craniata; Vertebrata; Euteleostomi; Mammalia; Eutheria; Euarchontoglires; Primates; Haplorrhini; Catarrhini; Hominidae; Homo`ZN740_HUMAN^ZN740_HUMAN^Q:363-409,H:101-147^51.064%ID^E:2.34e-08^RecName: Full=Zinc finger protein 740;^Eukaryota; Metazoa; Chordata; Craniat…	OXU17933.1^OXU17933.1^Q:358-417,H:721-780^41.667%ID^E:1.06e-08^.^.`OXU17933.1^OXU17933.1^Q:72-132,H:721-780^39.344%ID^E:4.53e-07^.^.	JAU01624.1^JAU01624.1^Q:59-129,H:31-92^39.437%ID^E:1.44e-10^.^.`JAU01624.1^JAU01624.1^Q:317-415,H:6-92^33.333%ID^E:1.62e-09^.^.	PF13909.5^zf-H2C2_5^C2H2-type zinc-finger domain^77-101^E:1.1e-06`PF00096.25^zf-C2H2^Zinc finger, C2H2 type^77-99^E:0.0061`PF00096.25^zf-C2H2^Zinc finger, C2H2 type^105-128^E:0.00018`PF12874.6^zf-met^Zinc-finger of C2H2 type^105-125^E:0.05`PF00096.25^zf-C2H2^Zinc finger, C2H2 type^391-414^E:0.00026	sigP:1^17^0.559^YES	.	COG5048^Zinc finger protein	KEGG:hsa:283337	GO:0005634^cellular_component^nucleus`GO:0046872^molecular_function^metal ion binding`GO:0003676^molecular_function^nucleic acid binding`GO:0006355^biological_process^regulation of transcription, DNA-templated`GO:0006351^biological_process^transcription, DNA-templated	.
XM_022788666.1	XP_022644401.1^XP_022644401.1^Q:38-710,H:1-673^100%ID^E:0^.^.	XM_022788666.1.p1	3-2135[+]	ACES_TRILK^ACES_TRILK^Q:136-708,H:28-557^33.907%ID^E:9.97e-115^RecName: Full=Acetylcholinesterase-1;^Eukaryota; Metazoa; Ecdysozoa; Arthropoda; Chelicerata; Arachnida; Araneae; Mygalomorphae; Barychelidae; Trittame	KZC09208.1^KZC09208.1^Q:157-710,H:3-561^31.96%ID^E:2.92e-86^.^.	JAC59086.1^JAC59086.1^Q:132-709,H:31-561^28.305%ID^E:1.2e-70^.^.	PF00135.27^COesterase^Carboxylesterase family^138-704^E:2.1e-133`PF07859.12^Abhydrolase_3^alpha/beta hydrolase fold^292-382^E:5.1e-10	sigP:1^26^0.782^YES	.	.	.	GO:0005576^cellular_component^extracellular region`GO:0003990^molecular_function^acetylcholinesterase activity`GO:0042135^biological_process^neurotransmitter catabolic process	GO:0016787^molecular_function^hydrolase activity`GO:0008152^biological_process^metabolic process
XM_022788667.1	XP_022644402.1^XP_022644402.1^Q:37-708,H:1-672^100%ID^E:0^.^.	XM_022788667.1.p1	1-2127[+]	ACES_TRILK^ACES_TRILK^Q:135-706,H:28-557^33.966%ID^E:5.3e-115^RecName: Full=Acetylcholinesterase-1;^Eukaryota; Metazoa; Ecdysozoa; Arthropoda; Chelicerata; Arachnida; Araneae; Mygalomorphae; Barychelidae; Trittame	KZC09208.1^KZC09208.1^Q:156-708,H:3-561^31.796%ID^E:5.74e-86^.^.	JAC59086.1^JAC59086.1^Q:131-707,H:31-561^28.353%ID^E:7.12e-71^.^.	PF00135.27^COesterase^Carboxylesterase family^137-702^E:1.8e-133`PF07859.12^Abhydrolase_3^alpha/beta hydrolase fold^290-380^E:5.1e-10	sigP:1^26^0.782^YES	.	.	.	GO:0005576^cellular_component^extracellular region`GO:0003990^molecular_function^acetylcholinesterase activity`GO:0042135^biological_process^neurotransmitter catabolic process	GO:0016787^molecular_function^hydrolase activity`GO:0008152^biological_process^metabolic process
XM_022788668.1	XP_022644403.1^XP_022644403.1^Q:1-547,H:1-547^100%ID^E:0^.^.	XM_022788668.1.p1	226-1869[+]	ACES_TRILK^ACES_TRILK^Q:99-455,H:28-340^34.807%ID^E:4.09e-67^RecName: Full=Acetylcholinesterase-1;^Eukaryota; Metazoa; Ecdysozoa; Arthropoda; Chelicerata; Arachnida; Araneae; Mygalomorphae; Barychelidae; Trittame`ACES_TRILK^ACES_TRILK^Q:456-545,H:468-557^35.556%ID^E:8.66e-12^RecName: Full=Acetylcholinesterase-1;^Eukaryota; Metazoa; Ecdysozoa; Arthropoda; Chelicerata; Arachnida; Araneae; Mygalomor…	KZC09208.1^KZC09208.1^Q:118-468,H:1-320^34.146%ID^E:2.45e-48^.^.`KZC09208.1^KZC09208.1^Q:456-547,H:471-561^33.696%ID^E:2.12e-09^.^.	JAC59086.1^JAC59086.1^Q:95-452,H:31-339^32.231%ID^E:2.95e-51^.^.	PF00135.27^COesterase^Carboxylesterase family^101-455^E:1.3e-89`PF07859.12^Abhydrolase_3^alpha/beta hydrolase fold^255-345^E:3.6e-10`PF00135.27^COesterase^Carboxylesterase family^456-541^E:1e-13	sigP:1^26^0.782^YES	.	.	.	GO:0005576^cellular_component^extracellular region`GO:0003990^molecular_function^acetylcholinesterase activity`GO:0042135^biological_process^neurotransmitter catabolic process	GO:0016787^molecular_function^hydrolase activity`GO:0008152^biological_process^metabolic process
XM_022788674.1	XP_022644409.1^XP_022644409.1^Q:1-350,H:1-350^100%ID^E:0^.^.	XM_022788674.1.p1	1223-2275[+]	SMD_IXOSC^SMD_IXOSC^Q:16-307,H:1-300^42.667%ID^E:9.9e-79^RecName: Full=Sphingomyelin phosphodiesterase D;^Eukaryota; Metazoa; Ecdysozoa; Arthropoda; Chelicerata; Arachnida; Acari; Parasitiformes; Ixodida; Ixodoidea; Ixodidae; Ixodinae; Ixodes	.	.	.	sigP:1^27^0.746^YES	.	.	.	GO:0005576^cellular_component^extracellular region`GO:0046872^molecular_function^metal ion binding`GO:0050290^molecular_function^sphingomyelin phosphodiesterase D activity`GO:0090729^molecular_function^toxin activity`GO:0006629^biological_process^lipid metabolic process	.
XM_022788682.1	XP_022644417.1^XP_022644417.1^Q:1-534,H:1-534^100%ID^E:0^.^.	XM_022788682.1.p1	521-2125[+]	CP4V2_PONAB^CP4V2_PONAB^Q:93-531,H:89-523^49.776%ID^E:3.01e-146^RecName: Full=Cytochrome P450 4V2;^Eukaryota; Metazoa; Chordata; Craniata; Vertebrata; Euteleostomi; Mammalia; Eutheria; Euarchontoglires; Primates; Haplorrhini; Catarrhini; Hominidae; Pongo	OXU21917.1^OXU21917.1^Q:71-476,H:67-466^46.098%ID^E:1.29e-110^.^.	JAU02198.1^JAU02198.1^Q:341-528,H:1-178^51.596%ID^E:1.31e-63^.^.	PF00067.21^p450^Cytochrome P450^91-508^E:7.1e-111	sigP:1^21^0.498^YES	.	COG2124^Cytochrome p450`COG5640^protease	KEGG:pon:100172140`KO:K07427	GO:0005789^cellular_component^endoplasmic reticulum membrane`GO:0016021^cellular_component^integral component of membrane`GO:0020037^molecular_function^heme binding`GO:0005506^molecular_function^iron ion binding`GO:0004497^molecular_function^monooxygenase activity`GO:0016705^molecular_function^oxidoreductase activity, acting on paired donors, with incorporation or reduction of molecular oxygen`GO…	GO:0005506^molecular_function^iron ion binding`GO:0016705^molecular_function^oxidoreductase activity, acting on paired donors, with incorporation or reduction of molecular oxygen`GO:0020037^molecular_function^heme binding`GO:0055114^biological_process^oxidation-reduction process
XM_022788688.1	XP_022644423.1^XP_022644423.1^Q:1-329,H:1-329^100%ID^E:0^.^.	XM_022788688.1.p1	134-1123[+]	ERL2B_XENLA^ERL2B_XENLA^Q:9-310,H:7-310^69.079%ID^E:7.43e-158^RecName: Full=Erlin-2-B;^Eukaryota; Metazoa; Chordata; Craniata; Vertebrata; Euteleostomi; Amphibia; Batrachia; Anura; Pipoidea; Pipidae; Xenopodinae; Xenopus; Xenopus	OXU30180.1^OXU30180.1^Q:8-305,H:8-305^70.47%ID^E:3.26e-162^.^.	.	PF01145.24^Band_7^SPFH domain / Band 7 family^25-206^E:2.7e-19	sigP:1^20^0.533^YES	.	.	KEGG:xla:444675	GO:0005789^cellular_component^endoplasmic reticulum membrane`GO:0016021^cellular_component^integral component of membrane`GO:0031625^molecular_function^ubiquitin protein ligase binding`GO:0008203^biological_process^cholesterol metabolic process`GO:0030433^biological_process^ubiquitin-dependent ERAD pathway	.
XM_022788689.1	XP_022644424.1^XP_022644424.1^Q:1-153,H:1-153^100%ID^E:1.11e-112^.^.	XM_022788689.1.p1	451-912[+]	.	OXU28766.1^OXU28766.1^Q:10-146,H:12-153^46.479%ID^E:1.08e-41^.^.	.	.	sigP:1^21^0.73^YES	.	.	.	.	.
XM_022788690.1	.	XM_022788690.1.p2	1191-1502[-]	.	.	.	.	.	.	.	.	.	.
XM_022788691.1	.	XM_022788691.1.p2	1192-1503[-]	.	.	.	.	.	.	.	.	.	.
XM_022788741.1	XP_022644476.1^XP_022644476.1^Q:1-181,H:1-181^100%ID^E:1.4e-135^.^.	XM_022788741.1.p1	673-1218[+]	MESD_DROME^MESD_DROME^Q:21-181,H:22-180^56.173%ID^E:3.54e-52^RecName: Full=LDLR chaperone boca;^Eukaryota; Metazoa; Ecdysozoa; Arthropoda; Hexapoda; Insecta; Pterygota; Neoptera; Holometabola; Diptera; Brachycera; Muscomorpha; Ephydroidea; Drosophilidae; Drosophila; Sophophora	OXU28953.1^OXU28953.1^Q:5-181,H:331-508^42.135%ID^E:5.92e-43^.^.	.	PF10185.8^Mesd^Chaperone for wingless signalling and trafficking of LDL receptor^30-179^E:7.1e-66	sigP:1^19^0.829^YES	.	ENOG4111SG4^Wnt receptor signaling pathway	KEGG:dme:Dmel_CG30498	GO:0045177^cellular_component^apical part of cell`GO:0005737^cellular_component^cytoplasm`GO:0012505^cellular_component^endomembrane system`GO:0005783^cellular_component^endoplasmic reticulum`GO:0005788^cellular_component^endoplasmic reticulum lumen`GO:0042802^molecular_function^identical protein binding`GO:0006888^biological_process^ER to Golgi vesicle-mediated transport`GO:0006457^biological_pr…	GO:0006457^biological_process^protein folding
XM_022788757.1	XP_022644492.1^XP_022644492.1^Q:1-105,H:1-105^100%ID^E:1.61e-75^.^.	XM_022788757.1.p1	105-422[+]	.	.	.	.	sigP:1^20^0.699^YES	.	.	.	.	.
XM_022788835.1	XP_022644578.1^XP_022644578.1^Q:1-154,H:1-154^100%ID^E:2.94e-114^.^.	XM_022788835.1.p1	430-894[+]	.	OXU23602.1^OXU23602.1^Q:1-151,H:8-155^46.358%ID^E:6.36e-44^.^.	JAU01641.1^JAU01641.1^Q:15-134,H:1-120^77.5%ID^E:6.8e-71^.^.	PF00021.20^UPAR_LY6^u-PAR/Ly-6 domain^20-71^E:0.14	sigP:1^16^0.955^YES	.	.	.	.	.
XM_022788836.1	XP_022644578.1^XP_022644578.1^Q:1-154,H:1-154^100%ID^E:2.94e-114^.^.	XM_022788836.1.p1	1285-1749[+]	.	OXU23602.1^OXU23602.1^Q:1-151,H:8-155^46.358%ID^E:6.36e-44^.^.	JAU01641.1^JAU01641.1^Q:15-134,H:1-120^77.5%ID^E:6.8e-71^.^.	PF00021.20^UPAR_LY6^u-PAR/Ly-6 domain^20-71^E:0.14	sigP:1^16^0.955^YES	.	.	.	.	.
XM_022788837.1	XP_022644578.1^XP_022644578.1^Q:1-154,H:1-154^100%ID^E:2.94e-114^.^.	XM_022788837.1.p1	523-987[+]	.	OXU23602.1^OXU23602.1^Q:1-151,H:8-155^46.358%ID^E:6.36e-44^.^.	JAU01641.1^JAU01641.1^Q:15-134,H:1-120^77.5%ID^E:6.8e-71^.^.	PF00021.20^UPAR_LY6^u-PAR/Ly-6 domain^20-71^E:0.14	sigP:1^16^0.955^YES	.	.	.	.	.
XM_022788838.1	XP_022644578.1^XP_022644578.1^Q:1-154,H:1-154^100%ID^E:2.94e-114^.^.	XM_022788838.1.p1	182-646[+]	.	OXU23602.1^OXU23602.1^Q:1-151,H:8-155^46.358%ID^E:6.36e-44^.^.	JAU01641.1^JAU01641.1^Q:15-134,H:1-120^77.5%ID^E:6.8e-71^.^.	PF00021.20^UPAR_LY6^u-PAR/Ly-6 domain^20-71^E:0.14	sigP:1^16^0.955^YES	.	.	.	.	.
XM_022788839.1	XP_022644578.1^XP_022644578.1^Q:1-154,H:1-154^100%ID^E:2.94e-114^.^.	XM_022788839.1.p1	467-931[+]	.	OXU23602.1^OXU23602.1^Q:1-151,H:8-155^46.358%ID^E:6.36e-44^.^.	JAU01641.1^JAU01641.1^Q:15-134,H:1-120^77.5%ID^E:6.8e-71^.^.	PF00021.20^UPAR_LY6^u-PAR/Ly-6 domain^20-71^E:0.14	sigP:1^16^0.955^YES	.	.	.	.	.
XM_022788840.1	XP_022644578.1^XP_022644578.1^Q:1-154,H:1-154^100%ID^E:2.94e-114^.^.	XM_022788840.1.p1	462-926[+]	.	OXU23602.1^OXU23602.1^Q:1-151,H:8-155^46.358%ID^E:6.36e-44^.^.	JAU01641.1^JAU01641.1^Q:15-134,H:1-120^77.5%ID^E:6.8e-71^.^.	PF00021.20^UPAR_LY6^u-PAR/Ly-6 domain^20-71^E:0.14	sigP:1^16^0.955^YES	.	.	.	.	.
XM_022788841.1	XP_022644578.1^XP_022644578.1^Q:1-154,H:1-154^100%ID^E:2.94e-114^.^.	XM_022788841.1.p1	182-646[+]	.	OXU23602.1^OXU23602.1^Q:1-151,H:8-155^46.358%ID^E:6.36e-44^.^.	JAU01641.1^JAU01641.1^Q:15-134,H:1-120^77.5%ID^E:6.8e-71^.^.	PF00021.20^UPAR_LY6^u-PAR/Ly-6 domain^20-71^E:0.14	sigP:1^16^0.955^YES	.	.	.	.	.
XM_022788842.1	XP_022644578.1^XP_022644578.1^Q:1-154,H:1-154^100%ID^E:2.94e-114^.^.	XM_022788842.1.p1	161-625[+]	.	OXU23602.1^OXU23602.1^Q:1-151,H:8-155^46.358%ID^E:6.36e-44^.^.	JAU01641.1^JAU01641.1^Q:15-134,H:1-120^77.5%ID^E:6.8e-71^.^.	PF00021.20^UPAR_LY6^u-PAR/Ly-6 domain^20-71^E:0.14	sigP:1^16^0.955^YES	.	.	.	.	.
XM_022788843.1	XP_022644578.1^XP_022644578.1^Q:1-154,H:1-154^100%ID^E:2.94e-114^.^.	XM_022788843.1.p1	419-883[+]	.	OXU23602.1^OXU23602.1^Q:1-151,H:8-155^46.358%ID^E:6.36e-44^.^.	JAU01641.1^JAU01641.1^Q:15-134,H:1-120^77.5%ID^E:6.8e-71^.^.	PF00021.20^UPAR_LY6^u-PAR/Ly-6 domain^20-71^E:0.14	sigP:1^16^0.955^YES	.	.	.	.	.
XM_022788844.1	XP_022644579.1^XP_022644579.1^Q:1-119,H:1-119^100%ID^E:4.25e-87^.^.	XM_022788844.1.p1	435-794[+]	.	OXU23602.1^OXU23602.1^Q:6-111,H:10-115^45.283%ID^E:2.63e-31^.^.	JAU01641.1^JAU01641.1^Q:15-117,H:1-103^74.757%ID^E:1.2e-56^.^.	PF00021.20^UPAR_LY6^u-PAR/Ly-6 domain^20-72^E:0.073	sigP:1^16^0.955^YES	.	.	.	.	.
XM_022788944.1	XP_022644680.1^XP_022644680.1^Q:1-232,H:1-232^100%ID^E:5.16e-173^.^.	XM_022788944.1.p1	957-1655[+]	.	OXU26655.1^OXU26655.1^Q:100-229,H:173-311^35%ID^E:2.39e-20^.^.	.	PF07841.12^DM4_12^DM4/DM12 family^147-228^E:7.9e-06	sigP:1^22^0.754^YES	.	.	.	.	.
XM_022788945.1	XP_022644680.1^XP_022644680.1^Q:1-232,H:1-232^100%ID^E:5.16e-173^.^.	XM_022788945.1.p1	1789-2487[+]	.	OXU26655.1^OXU26655.1^Q:100-229,H:173-311^35%ID^E:2.39e-20^.^.	.	PF07841.12^DM4_12^DM4/DM12 family^147-228^E:7.9e-06	sigP:1^22^0.754^YES	.	.	.	.	.
XM_022788959.1	XP_022644694.1^XP_022644694.1^Q:1-406,H:1-406^100%ID^E:0^.^.	XM_022788959.1.p1	1554-2774[+]	PGLT1_HUMAN^PGLT1_HUMAN^Q:32-398,H:32-392^55.108%ID^E:5.14e-145^RecName: Full=Protein O-glucosyltransferase 1 {ECO:0000305};^Eukaryota; Metazoa; Chordata; Craniata; Vertebrata; Euteleostomi; Mammalia; Eutheria; Euarchontoglires; Primates; Haplorrhini; Catarrhini; Hominidae; Homo	OXU16351.1^OXU16351.1^Q:28-393,H:46-400^53.495%ID^E:4.3e-135^.^.	.	PF05686.11^Glyco_transf_90^Glycosyl transferase family 90^56-392^E:2.4e-97	sigP:1^23^0.782^YES	.	ENOG410XT5U^KDEL (Lys-Asp-Glu-Leu) containing	KEGG:hsa:56983`KO:K13667	GO:0005788^cellular_component^endoplasmic reticulum lumen`GO:0070062^cellular_component^extracellular exosome`GO:0046527^molecular_function^glucosyltransferase activity`GO:0030158^molecular_function^protein xylosyltransferase activity`GO:0035251^molecular_function^UDP-glucosyltransferase activity`GO:0035252^molecular_function^UDP-xylosyltransferase activity`GO:0048318^biological_process^axial mes…	.
XM_022788960.1	XP_022644695.1^XP_022644695.1^Q:1-399,H:1-399^100%ID^E:0^.^.	XM_022788960.1.p1	1346-2545[+]	PGLT1_HUMAN^PGLT1_HUMAN^Q:25-391,H:32-392^55.108%ID^E:3.03e-145^RecName: Full=Protein O-glucosyltransferase 1 {ECO:0000305};^Eukaryota; Metazoa; Chordata; Craniata; Vertebrata; Euteleostomi; Mammalia; Eutheria; Euarchontoglires; Primates; Haplorrhini; Catarrhini; Hominidae; Homo	OXU16351.1^OXU16351.1^Q:21-386,H:46-400^53.495%ID^E:4.74e-135^.^.	.	PF05686.11^Glyco_transf_90^Glycosyl transferase family 90^49-385^E:2.2e-97	sigP:1^16^0.782^YES	.	ENOG410XT5U^KDEL (Lys-Asp-Glu-Leu) containing	KEGG:hsa:56983`KO:K13667	GO:0005788^cellular_component^endoplasmic reticulum lumen`GO:0070062^cellular_component^extracellular exosome`GO:0046527^molecular_function^glucosyltransferase activity`GO:0030158^molecular_function^protein xylosyltransferase activity`GO:0035251^molecular_function^UDP-glucosyltransferase activity`GO:0035252^molecular_function^UDP-xylosyltransferase activity`GO:0048318^biological_process^axial mes…	.
XM_022789044.1	XP_022644779.1^XP_022644779.1^Q:1-499,H:1-499^100%ID^E:0^.^.	XM_022789044.1.p1	472-1971[+]	PCE_TACTR^PCE_TACTR^Q:231-495,H:105-370^46.097%ID^E:5.07e-81^RecName: Full=Proclotting enzyme;^Eukaryota; Metazoa; Ecdysozoa; Arthropoda; Chelicerata; Merostomata; Xiphosura; Limulidae; Tachypleus`PCE_TACTR^PCE_TACTR^Q:52-127,H:30-106^41.026%ID^E:6.51e-06^RecName: Full=Proclotting enzyme;^Eukaryota; Metazoa; Ecdysozoa; Arthropoda; Chelicerata; Merostomata; Xiphosura; Limulidae; Tachypleus	KOX68265.1^KOX68265.1^Q:237-495,H:70-324^42.857%ID^E:8.96e-64^.^.	JAU01633.1^JAU01633.1^Q:269-495,H:4-228^44.348%ID^E:2.64e-60^.^.	PF12032.7^CLIP^Regulatory CLIP domain of proteinases^63-107^E:2.1e-05`PF00089.25^Trypsin^Trypsin^252-495^E:2.5e-60	sigP:1^25^0.656^YES	.	.	KEGG:ag:AAA30094`KO:K20753	GO:0005576^cellular_component^extracellular region`GO:0030133^cellular_component^transport vesicle`GO:0046872^molecular_function^metal ion binding`GO:0004252^molecular_function^serine-type endopeptidase activity`GO:0042381^biological_process^hemolymph coagulation	GO:0004252^molecular_function^serine-type endopeptidase activity`GO:0006508^biological_process^proteolysis
XM_022789126.1	XP_022644870.1^XP_022644870.1^Q:1-270,H:1-270^100%ID^E:0^.^.	XM_022789126.1.p1	280-1092[+]	.	.	.	.	sigP:1^19^0.757^YES	.	.	.	.	.
XM_022789127.1	XP_022644870.1^XP_022644870.1^Q:1-270,H:1-270^100%ID^E:0^.^.	XM_022789127.1.p1	419-1231[+]	.	.	.	.	sigP:1^19^0.757^YES	.	.	.	.	.
XM_022789128.1	XP_022644870.1^XP_022644870.1^Q:1-270,H:1-270^100%ID^E:0^.^.	XM_022789128.1.p1	376-1188[+]	.	.	.	.	sigP:1^19^0.757^YES	.	.	.	.	.
XM_022789129.1	XP_022644870.1^XP_022644870.1^Q:1-270,H:1-270^100%ID^E:0^.^.	XM_022789129.1.p1	327-1139[+]	.	.	.	.	sigP:1^19^0.757^YES	.	.	.	.	.
XM_022789130.1	XP_022644870.1^XP_022644870.1^Q:1-270,H:1-270^100%ID^E:0^.^.	XM_022789130.1.p1	273-1085[+]	.	.	.	.	sigP:1^19^0.757^YES	.	.	.	.	.
XM_022789131.1	XP_022644870.1^XP_022644870.1^Q:1-270,H:1-270^100%ID^E:0^.^.	XM_022789131.1.p1	446-1258[+]	.	.	.	.	sigP:1^19^0.757^YES	.	.	.	.	.
XM_022789132.1	XP_022644870.1^XP_022644870.1^Q:1-270,H:1-270^100%ID^E:0^.^.	XM_022789132.1.p1	177-989[+]	.	.	.	.	sigP:1^19^0.757^YES	.	.	.	.	.
XM_022789133.1	XP_022644870.1^XP_022644870.1^Q:1-270,H:1-270^100%ID^E:0^.^.	XM_022789133.1.p1	179-991[+]	.	.	.	.	sigP:1^19^0.757^YES	.	.	.	.	.
XM_022789134.1	XP_022644870.1^XP_022644870.1^Q:1-270,H:1-270^100%ID^E:0^.^.	XM_022789134.1.p1	184-996[+]	.	.	.	.	sigP:1^19^0.757^YES	.	.	.	.	.
XM_022789135.1	XP_022644870.1^XP_022644870.1^Q:1-270,H:1-270^100%ID^E:0^.^.	XM_022789135.1.p1	181-993[+]	.	.	.	.	sigP:1^19^0.757^YES	.	.	.	.	.
XM_022789137.1	XP_022644872.1^XP_022644872.1^Q:1-265,H:1-265^100%ID^E:0^.^.	XM_022789137.1.p1	280-1077[+]	.	.	.	.	sigP:1^19^0.757^YES	.	.	.	.	.
XM_022789281.1	XP_022645016.1^XP_022645016.1^Q:1-690,H:1-690^100%ID^E:0^.^.	XM_022789281.1.p1	301-2373[+]	RHGBA_HUMAN^RHGBA_HUMAN^Q:65-307,H:6-242^35.659%ID^E:9.94e-24^RecName: Full=Rho GTPase-activating protein 11A;^Eukaryota; Metazoa; Chordata; Craniata; Vertebrata; Euteleostomi; Mammalia; Eutheria; Euarchontoglires; Primates; Haplorrhini; Catarrhini; Hominidae; Homo	OXU29248.1^OXU29248.1^Q:109-310,H:57-248^34.653%ID^E:1.71e-29^.^.	JAT99728.1^JAT99728.1^Q:102-322,H:57-287^31.76%ID^E:5.7e-17^.^.	PF00620.26^RhoGAP^RhoGAP domain^127-270^E:5.1e-31	sigP:1^26^0.549^YES	.	ENOG410YVI5^rho GTPase activating protein	KEGG:hsa:9824`KO:K20635	GO:0005829^cellular_component^cytosol`GO:0005096^molecular_function^GTPase activator activity`GO:0051056^biological_process^regulation of small GTPase mediated signal transduction`GO:0007165^biological_process^signal transduction	GO:0007165^biological_process^signal transduction
XM_022789453.1	XP_022645188.1^XP_022645188.1^Q:1-1482,H:1-1482^100%ID^E:0^.^.	XM_022789453.1.p1	492-4940[+]	CD109_HUMAN^CD109_HUMAN^Q:34-1434,H:28-1418^31.797%ID^E:0^RecName: Full=CD109 antigen;^Eukaryota; Metazoa; Chordata; Craniata; Vertebrata; Euteleostomi; Mammalia; Eutheria; Euarchontoglires; Primates; Haplorrhini; Catarrhini; Hominidae; Homo	OXU26616.1^OXU26616.1^Q:30-1433,H:156-1584^36.853%ID^E:0^.^.	JAC59124.1^JAC59124.1^Q:23-1393,H:1-1473^26.845%ID^E:1.33e-152^.^.	PF01835.18^A2M_N^MG2 domain^132-223^E:9.9e-15`PF07703.13^A2M_N_2^Alpha-2-macroglobulin family N-terminal region^460-588^E:9.6e-24`PF00207.21^A2M^Alpha-2-macroglobulin family^708-799^E:1.4e-27`PF10569.8^Thiol-ester_cl^Alpha-macro-globulin thiol-ester bond-forming region^922-951^E:6e-13`PF07678.13^A2M_comp^A-macroglobulin complement component^972-1216^E:5.4e-69`PF07677.13^A2M_recep^A-macroglobulin …	sigP:1^26^0.635^YES	.	COG2373^alpha-2-macroglobulin domain protein	KEGG:hsa:135228`KO:K06530	GO:0031225^cellular_component^anchored component of membrane`GO:0009986^cellular_component^cell surface`GO:0005576^cellular_component^extracellular region`GO:0005615^cellular_component^extracellular space`GO:0005886^cellular_component^plasma membrane`GO:0031092^cellular_component^platelet alpha granule membrane`GO:0004867^molecular_function^serine-type endopeptidase inhibitor activity`GO:0050431^…	GO:0004866^molecular_function^endopeptidase inhibitor activity`GO:0005615^cellular_component^extracellular space`GO:0005576^cellular_component^extracellular region
XM_022789454.1	XP_022645189.1^XP_022645189.1^Q:1-1476,H:1-1476^100%ID^E:0^.^.	XM_022789454.1.p1	492-4922[+]	CD109_HUMAN^CD109_HUMAN^Q:34-1428,H:28-1418^31.762%ID^E:0^RecName: Full=CD109 antigen;^Eukaryota; Metazoa; Chordata; Craniata; Vertebrata; Euteleostomi; Mammalia; Eutheria; Euarchontoglires; Primates; Haplorrhini; Catarrhini; Hominidae; Homo	OXU26616.1^OXU26616.1^Q:30-1427,H:156-1584^36.863%ID^E:0^.^.	JAC59124.1^JAC59124.1^Q:23-1387,H:1-1473^27.16%ID^E:3.88e-157^.^.	PF01835.18^A2M_N^MG2 domain^132-223^E:9.8e-15`PF07703.13^A2M_N_2^Alpha-2-macroglobulin family N-terminal region^460-588^E:9.5e-24`PF00207.21^A2M^Alpha-2-macroglobulin family^702-793^E:1.7e-27`PF10569.8^Thiol-ester_cl^Alpha-macro-globulin thiol-ester bond-forming region^916-945^E:6e-13`PF07678.13^A2M_comp^A-macroglobulin complement component^966-1210^E:5.4e-69`PF07677.13^A2M_recep^A-macroglobulin …	sigP:1^26^0.635^YES	.	COG2373^alpha-2-macroglobulin domain protein	KEGG:hsa:135228`KO:K06530	GO:0031225^cellular_component^anchored component of membrane`GO:0009986^cellular_component^cell surface`GO:0005576^cellular_component^extracellular region`GO:0005615^cellular_component^extracellular space`GO:0005886^cellular_component^plasma membrane`GO:0031092^cellular_component^platelet alpha granule membrane`GO:0004867^molecular_function^serine-type endopeptidase inhibitor activity`GO:0050431^…	GO:0004866^molecular_function^endopeptidase inhibitor activity`GO:0005615^cellular_component^extracellular space`GO:0005576^cellular_component^extracellular region
XM_022789537.1	XP_022645272.1^XP_022645272.1^Q:1-168,H:1-168^100%ID^E:3.17e-124^.^.	XM_022789537.1.p1	220-726[+]	RT23_CAEEL^RT23_CAEEL^Q:25-148,H:6-132^35.766%ID^E:3.96e-18^RecName: Full=Probable 28S ribosomal protein S23, mitochondrial;^Eukaryota; Metazoa; Ecdysozoa; Nematoda; Chromadorea; Rhabditida; Rhabditoidea; Rhabditidae; Peloderinae; Caenorhabditis	OXU27920.1^OXU27920.1^Q:22-141,H:1-130^33.083%ID^E:3.66e-17^.^.	.	PF10484.8^MRP-S23^Mitochondrial ribosomal protein S23^23-137^E:1.3e-32	sigP:1^24^0.694^YES	.	ENOG4111IJ9^Mitochondrial ribosomal protein S23	KEGG:cel:CELE_ZK1098.7`KO:K17402	GO:0005763^cellular_component^mitochondrial small ribosomal subunit`GO:0005739^cellular_component^mitochondrion`GO:0003735^molecular_function^structural constituent of ribosome`GO:0006412^biological_process^translation	GO:0003735^molecular_function^structural constituent of ribosome`GO:0006412^biological_process^translation`GO:0005840^cellular_component^ribosome
XM_022789591.1	XP_022645326.1^XP_022645326.1^Q:20-333,H:1-314^100%ID^E:0^.^.	XM_022789591.1.p1	3-1004[+]	.	.	.	PF06535.11^RGM_N^Repulsive guidance molecule (RGM) N-terminus^147-193^E:7.1e-05	sigP:1^27^0.638^YES	.	.	.	.	.
XM_022789607.1	XP_022645342.1^XP_022645342.1^Q:1-416,H:1-416^100%ID^E:0^.^.	XM_022789607.1.p1	385-1635[+]	PCE_TACTR^PCE_TACTR^Q:67-414,H:46-374^37.429%ID^E:4.88e-72^RecName: Full=Proclotting enzyme;^Eukaryota; Metazoa; Ecdysozoa; Arthropoda; Chelicerata; Merostomata; Xiphosura; Limulidae; Tachypleus	XP_012251928.1^XP_012251928.1^Q:48-414,H:7-363^34.031%ID^E:1.53e-69^.^.	JAU01633.1^JAU01633.1^Q:190-411,H:16-229^38.739%ID^E:7.29e-46^.^.	PF12032.7^CLIP^Regulatory CLIP domain of proteinases^61-105^E:8.2e-06`PF00089.25^Trypsin^Trypsin^159-410^E:6.6e-54	sigP:1^28^0.635^YES	.	.	KEGG:ag:AAA30094`KO:K20753	GO:0005576^cellular_component^extracellular region`GO:0030133^cellular_component^transport vesicle`GO:0046872^molecular_function^metal ion binding`GO:0004252^molecular_function^serine-type endopeptidase activity`GO:0042381^biological_process^hemolymph coagulation	GO:0004252^molecular_function^serine-type endopeptidase activity`GO:0006508^biological_process^proteolysis
XM_022789641.1	XP_022645379.1^XP_022645379.1^Q:1-990,H:1-990^100%ID^E:0^.^.	XM_022789641.1.p1	844-3816[+]	ADT1_CAEEL^ADT1_CAEEL^Q:65-761,H:60-703^25.275%ID^E:7.71e-49^RecName: Full=A disintegrin and metalloproteinase with thrombospondin motifs adt-1 {ECO:0000305};^Eukaryota; Metazoa; Ecdysozoa; Nematoda; Chromadorea; Rhabditida; Rhabditoidea; Rhabditidae; Peloderinae; Caenorhabditis	OXU25672.1^OXU25672.1^Q:233-743,H:197-676^25.912%ID^E:5.26e-40^.^.	JAT99358.1^JAT99358.1^Q:65-921,H:104-952^31.236%ID^E:2.82e-133^.^.	PF01562.18^Pep_M12B_propep^Reprolysin family propeptide^51-168^E:1.1e-16`PF13688.5^Reprolysin_5^Metallo-peptidase family M12^235-426^E:6.8e-10`PF01421.18^Reprolysin^Reprolysin (M12B) family zinc metalloprotease^238-447^E:9.1e-20`PF13574.5^Reprolysin_2^Metallo-peptidase family M12B Reprolysin-like^262-436^E:3.3e-07`PF13582.5^Reprolysin_3^Metallo-peptidase family M12B Reprolysin-like^265-399^E:3.6e…	sigP:1^21^0.746^YES	.	ENOG41104P0^Thrombospondin type 1 domain	KEGG:cel:CELE_C02B4.1	GO:0005576^cellular_component^extracellular region`GO:0046872^molecular_function^metal ion binding`GO:0004222^molecular_function^metalloendopeptidase activity	GO:0004222^molecular_function^metalloendopeptidase activity`GO:0006508^biological_process^proteolysis
XM_022789642.1	XP_022645379.1^XP_022645379.1^Q:1-990,H:1-990^100%ID^E:0^.^.	XM_022789642.1.p1	746-3718[+]	ADT1_CAEEL^ADT1_CAEEL^Q:65-761,H:60-703^25.275%ID^E:7.71e-49^RecName: Full=A disintegrin and metalloproteinase with thrombospondin motifs adt-1 {ECO:0000305};^Eukaryota; Metazoa; Ecdysozoa; Nematoda; Chromadorea; Rhabditida; Rhabditoidea; Rhabditidae; Peloderinae; Caenorhabditis	OXU25672.1^OXU25672.1^Q:233-743,H:197-676^25.912%ID^E:5.26e-40^.^.	JAT99358.1^JAT99358.1^Q:65-921,H:104-952^31.236%ID^E:2.82e-133^.^.	PF01562.18^Pep_M12B_propep^Reprolysin family propeptide^51-168^E:1.1e-16`PF13688.5^Reprolysin_5^Metallo-peptidase family M12^235-426^E:6.8e-10`PF01421.18^Reprolysin^Reprolysin (M12B) family zinc metalloprotease^238-447^E:9.1e-20`PF13574.5^Reprolysin_2^Metallo-peptidase family M12B Reprolysin-like^262-436^E:3.3e-07`PF13582.5^Reprolysin_3^Metallo-peptidase family M12B Reprolysin-like^265-399^E:3.6e…	sigP:1^21^0.746^YES	.	ENOG41104P0^Thrombospondin type 1 domain	KEGG:cel:CELE_C02B4.1	GO:0005576^cellular_component^extracellular region`GO:0046872^molecular_function^metal ion binding`GO:0004222^molecular_function^metalloendopeptidase activity	GO:0004222^molecular_function^metalloendopeptidase activity`GO:0006508^biological_process^proteolysis
XM_022789643.1	XP_022645379.1^XP_022645379.1^Q:1-990,H:1-990^100%ID^E:0^.^.	XM_022789643.1.p1	706-3678[+]	ADT1_CAEEL^ADT1_CAEEL^Q:65-761,H:60-703^25.275%ID^E:7.71e-49^RecName: Full=A disintegrin and metalloproteinase with thrombospondin motifs adt-1 {ECO:0000305};^Eukaryota; Metazoa; Ecdysozoa; Nematoda; Chromadorea; Rhabditida; Rhabditoidea; Rhabditidae; Peloderinae; Caenorhabditis	OXU25672.1^OXU25672.1^Q:233-743,H:197-676^25.912%ID^E:5.26e-40^.^.	JAT99358.1^JAT99358.1^Q:65-921,H:104-952^31.236%ID^E:2.82e-133^.^.	PF01562.18^Pep_M12B_propep^Reprolysin family propeptide^51-168^E:1.1e-16`PF13688.5^Reprolysin_5^Metallo-peptidase family M12^235-426^E:6.8e-10`PF01421.18^Reprolysin^Reprolysin (M12B) family zinc metalloprotease^238-447^E:9.1e-20`PF13574.5^Reprolysin_2^Metallo-peptidase family M12B Reprolysin-like^262-436^E:3.3e-07`PF13582.5^Reprolysin_3^Metallo-peptidase family M12B Reprolysin-like^265-399^E:3.6e…	sigP:1^21^0.746^YES	.	ENOG41104P0^Thrombospondin type 1 domain	KEGG:cel:CELE_C02B4.1	GO:0005576^cellular_component^extracellular region`GO:0046872^molecular_function^metal ion binding`GO:0004222^molecular_function^metalloendopeptidase activity	GO:0004222^molecular_function^metalloendopeptidase activity`GO:0006508^biological_process^proteolysis
XM_022789644.1	XP_022645379.1^XP_022645379.1^Q:1-990,H:1-990^100%ID^E:0^.^.	XM_022789644.1.p1	767-3739[+]	ADT1_CAEEL^ADT1_CAEEL^Q:65-761,H:60-703^25.275%ID^E:7.71e-49^RecName: Full=A disintegrin and metalloproteinase with thrombospondin motifs adt-1 {ECO:0000305};^Eukaryota; Metazoa; Ecdysozoa; Nematoda; Chromadorea; Rhabditida; Rhabditoidea; Rhabditidae; Peloderinae; Caenorhabditis	OXU25672.1^OXU25672.1^Q:233-743,H:197-676^25.912%ID^E:5.26e-40^.^.	JAT99358.1^JAT99358.1^Q:65-921,H:104-952^31.236%ID^E:2.82e-133^.^.	PF01562.18^Pep_M12B_propep^Reprolysin family propeptide^51-168^E:1.1e-16`PF13688.5^Reprolysin_5^Metallo-peptidase family M12^235-426^E:6.8e-10`PF01421.18^Reprolysin^Reprolysin (M12B) family zinc metalloprotease^238-447^E:9.1e-20`PF13574.5^Reprolysin_2^Metallo-peptidase family M12B Reprolysin-like^262-436^E:3.3e-07`PF13582.5^Reprolysin_3^Metallo-peptidase family M12B Reprolysin-like^265-399^E:3.6e…	sigP:1^21^0.746^YES	.	ENOG41104P0^Thrombospondin type 1 domain	KEGG:cel:CELE_C02B4.1	GO:0005576^cellular_component^extracellular region`GO:0046872^molecular_function^metal ion binding`GO:0004222^molecular_function^metalloendopeptidase activity	GO:0004222^molecular_function^metalloendopeptidase activity`GO:0006508^biological_process^proteolysis
XM_022789645.1	XP_022645380.1^XP_022645380.1^Q:1-870,H:1-870^100%ID^E:0^.^.	XM_022789645.1.p1	888-3500[+]	ADT1_CAEEL^ADT1_CAEEL^Q:65-823,H:60-768^23.845%ID^E:4.42e-49^RecName: Full=A disintegrin and metalloproteinase with thrombospondin motifs adt-1 {ECO:0000305};^Eukaryota; Metazoa; Ecdysozoa; Nematoda; Chromadorea; Rhabditida; Rhabditoidea; Rhabditidae; Peloderinae; Caenorhabditis	OXU25672.1^OXU25672.1^Q:233-743,H:197-676^25.912%ID^E:2.48e-40^.^.	JAT99358.1^JAT99358.1^Q:65-814,H:104-839^30.973%ID^E:2.85e-111^.^.	PF01562.18^Pep_M12B_propep^Reprolysin family propeptide^51-168^E:9e-17`PF13688.5^Reprolysin_5^Metallo-peptidase family M12^235-426^E:5.5e-10`PF01421.18^Reprolysin^Reprolysin (M12B) family zinc metalloprotease^238-447^E:7.3e-20`PF13574.5^Reprolysin_2^Metallo-peptidase family M12B Reprolysin-like^262-436^E:4e-07`PF13582.5^Reprolysin_3^Metallo-peptidase family M12B Reprolysin-like^265-399^E:2.9e-05`…	sigP:1^21^0.746^YES	.	ENOG41104P0^Thrombospondin type 1 domain	KEGG:cel:CELE_C02B4.1	GO:0005576^cellular_component^extracellular region`GO:0046872^molecular_function^metal ion binding`GO:0004222^molecular_function^metalloendopeptidase activity	GO:0004222^molecular_function^metalloendopeptidase activity`GO:0006508^biological_process^proteolysis
XM_022789648.1	XP_022645383.1^XP_022645383.1^Q:1-294,H:1-294^100%ID^E:0^.^.	XM_022789648.1.p1	340-1224[+]	.	.	.	.	sigP:1^18^0.835^YES	.	.	.	.	.
XM_022789713.1	XP_022645452.1^XP_022645452.1^Q:1-456,H:1-456^100%ID^E:0^.^.	XM_022789713.1.p1	438-1808[+]	LICH_HUMAN^LICH_HUMAN^Q:63-433,H:30-395^44.086%ID^E:4.59e-112^RecName: Full=Lysosomal acid lipase/cholesteryl ester hydrolase;^Eukaryota; Metazoa; Chordata; Craniata; Vertebrata; Euteleostomi; Mammalia; Eutheria; Euarchontoglires; Primates; Haplorrhini; Catarrhini; Hominidae; Homo	OXU17327.1^OXU17327.1^Q:68-433,H:1-377^42.268%ID^E:1.35e-107^.^.	JAU00580.1^JAU00580.1^Q:73-426,H:1-363^40.822%ID^E:1.01e-98^.^.	PF04083.15^Abhydro_lipase^Partial alpha/beta-hydrolase lipase region^71-132^E:1.4e-24`PF00561.19^Abhydrolase_1^alpha/beta hydrolase fold^114-416^E:3.1e-24`PF12146.7^Hydrolase_4^Serine aminopeptidase, S33^137-262^E:3.4e-07	sigP:1^16^0.764^YES	.	COG0596^Alpha beta hydrolase	KEGG:hsa:3988`KO:K01052	GO:0070062^cellular_component^extracellular exosome`GO:0001650^cellular_component^fibrillar center`GO:0043231^cellular_component^intracellular membrane-bounded organelle`GO:0043202^cellular_component^lysosomal lumen`GO:0005764^cellular_component^lysosome`GO:0016298^molecular_function^lipase activity`GO:0004771^molecular_function^sterol esterase activity`GO:0000902^biological_process^cell morphoge…	GO:0006629^biological_process^lipid metabolic process
XM_022789714.1	XP_022645452.1^XP_022645452.1^Q:1-456,H:1-456^100%ID^E:0^.^.	XM_022789714.1.p1	604-1974[+]	LICH_HUMAN^LICH_HUMAN^Q:63-433,H:30-395^44.086%ID^E:4.59e-112^RecName: Full=Lysosomal acid lipase/cholesteryl ester hydrolase;^Eukaryota; Metazoa; Chordata; Craniata; Vertebrata; Euteleostomi; Mammalia; Eutheria; Euarchontoglires; Primates; Haplorrhini; Catarrhini; Hominidae; Homo	OXU17327.1^OXU17327.1^Q:68-433,H:1-377^42.268%ID^E:1.35e-107^.^.	JAU00580.1^JAU00580.1^Q:73-426,H:1-363^40.822%ID^E:1.01e-98^.^.	PF04083.15^Abhydro_lipase^Partial alpha/beta-hydrolase lipase region^71-132^E:1.4e-24`PF00561.19^Abhydrolase_1^alpha/beta hydrolase fold^114-416^E:3.1e-24`PF12146.7^Hydrolase_4^Serine aminopeptidase, S33^137-262^E:3.4e-07	sigP:1^16^0.764^YES	.	COG0596^Alpha beta hydrolase	KEGG:hsa:3988`KO:K01052	GO:0070062^cellular_component^extracellular exosome`GO:0001650^cellular_component^fibrillar center`GO:0043231^cellular_component^intracellular membrane-bounded organelle`GO:0043202^cellular_component^lysosomal lumen`GO:0005764^cellular_component^lysosome`GO:0016298^molecular_function^lipase activity`GO:0004771^molecular_function^sterol esterase activity`GO:0000902^biological_process^cell morphoge…	GO:0006629^biological_process^lipid metabolic process
XM_022789715.1	XP_022645452.1^XP_022645452.1^Q:1-456,H:1-456^100%ID^E:0^.^.	XM_022789715.1.p1	393-1763[+]	LICH_HUMAN^LICH_HUMAN^Q:63-433,H:30-395^44.086%ID^E:4.59e-112^RecName: Full=Lysosomal acid lipase/cholesteryl ester hydrolase;^Eukaryota; Metazoa; Chordata; Craniata; Vertebrata; Euteleostomi; Mammalia; Eutheria; Euarchontoglires; Primates; Haplorrhini; Catarrhini; Hominidae; Homo	OXU17327.1^OXU17327.1^Q:68-433,H:1-377^42.268%ID^E:1.35e-107^.^.	JAU00580.1^JAU00580.1^Q:73-426,H:1-363^40.822%ID^E:1.01e-98^.^.	PF04083.15^Abhydro_lipase^Partial alpha/beta-hydrolase lipase region^71-132^E:1.4e-24`PF00561.19^Abhydrolase_1^alpha/beta hydrolase fold^114-416^E:3.1e-24`PF12146.7^Hydrolase_4^Serine aminopeptidase, S33^137-262^E:3.4e-07	sigP:1^16^0.764^YES	.	COG0596^Alpha beta hydrolase	KEGG:hsa:3988`KO:K01052	GO:0070062^cellular_component^extracellular exosome`GO:0001650^cellular_component^fibrillar center`GO:0043231^cellular_component^intracellular membrane-bounded organelle`GO:0043202^cellular_component^lysosomal lumen`GO:0005764^cellular_component^lysosome`GO:0016298^molecular_function^lipase activity`GO:0004771^molecular_function^sterol esterase activity`GO:0000902^biological_process^cell morphoge…	GO:0006629^biological_process^lipid metabolic process
XM_022789716.1	XP_022645452.1^XP_022645452.1^Q:1-456,H:1-456^100%ID^E:0^.^.	XM_022789716.1.p1	397-1767[+]	LICH_HUMAN^LICH_HUMAN^Q:63-433,H:30-395^44.086%ID^E:4.59e-112^RecName: Full=Lysosomal acid lipase/cholesteryl ester hydrolase;^Eukaryota; Metazoa; Chordata; Craniata; Vertebrata; Euteleostomi; Mammalia; Eutheria; Euarchontoglires; Primates; Haplorrhini; Catarrhini; Hominidae; Homo	OXU17327.1^OXU17327.1^Q:68-433,H:1-377^42.268%ID^E:1.35e-107^.^.	JAU00580.1^JAU00580.1^Q:73-426,H:1-363^40.822%ID^E:1.01e-98^.^.	PF04083.15^Abhydro_lipase^Partial alpha/beta-hydrolase lipase region^71-132^E:1.4e-24`PF00561.19^Abhydrolase_1^alpha/beta hydrolase fold^114-416^E:3.1e-24`PF12146.7^Hydrolase_4^Serine aminopeptidase, S33^137-262^E:3.4e-07	sigP:1^16^0.764^YES	.	COG0596^Alpha beta hydrolase	KEGG:hsa:3988`KO:K01052	GO:0070062^cellular_component^extracellular exosome`GO:0001650^cellular_component^fibrillar center`GO:0043231^cellular_component^intracellular membrane-bounded organelle`GO:0043202^cellular_component^lysosomal lumen`GO:0005764^cellular_component^lysosome`GO:0016298^molecular_function^lipase activity`GO:0004771^molecular_function^sterol esterase activity`GO:0000902^biological_process^cell morphoge…	GO:0006629^biological_process^lipid metabolic process
XM_022789717.1	XP_022645452.1^XP_022645452.1^Q:1-456,H:1-456^100%ID^E:0^.^.	XM_022789717.1.p1	456-1826[+]	LICH_HUMAN^LICH_HUMAN^Q:63-433,H:30-395^44.086%ID^E:4.59e-112^RecName: Full=Lysosomal acid lipase/cholesteryl ester hydrolase;^Eukaryota; Metazoa; Chordata; Craniata; Vertebrata; Euteleostomi; Mammalia; Eutheria; Euarchontoglires; Primates; Haplorrhini; Catarrhini; Hominidae; Homo	OXU17327.1^OXU17327.1^Q:68-433,H:1-377^42.268%ID^E:1.35e-107^.^.	JAU00580.1^JAU00580.1^Q:73-426,H:1-363^40.822%ID^E:1.01e-98^.^.	PF04083.15^Abhydro_lipase^Partial alpha/beta-hydrolase lipase region^71-132^E:1.4e-24`PF00561.19^Abhydrolase_1^alpha/beta hydrolase fold^114-416^E:3.1e-24`PF12146.7^Hydrolase_4^Serine aminopeptidase, S33^137-262^E:3.4e-07	sigP:1^16^0.764^YES	.	COG0596^Alpha beta hydrolase	KEGG:hsa:3988`KO:K01052	GO:0070062^cellular_component^extracellular exosome`GO:0001650^cellular_component^fibrillar center`GO:0043231^cellular_component^intracellular membrane-bounded organelle`GO:0043202^cellular_component^lysosomal lumen`GO:0005764^cellular_component^lysosome`GO:0016298^molecular_function^lipase activity`GO:0004771^molecular_function^sterol esterase activity`GO:0000902^biological_process^cell morphoge…	GO:0006629^biological_process^lipid metabolic process
XM_022789730.1	XP_022645465.1^XP_022645465.1^Q:1-327,H:1-327^100%ID^E:0^.^.	XM_022789730.1.p1	1-984[+]	CU14B_LIMPO^CU14B_LIMPO^Q:28-102,H:14-89^63.158%ID^E:7.6e-24^RecName: Full=Cuticle protein 14 isoform b;^Eukaryota; Metazoa; Ecdysozoa; Arthropoda; Chelicerata; Merostomata; Xiphosura; Limulidae; Limulus	OXU32052.1^OXU32052.1^Q:40-120,H:363-445^32.53%ID^E:8.56e-07^.^.	JAU00113.1^JAU00113.1^Q:29-107,H:5-83^65.823%ID^E:1.31e-28^.^.	PF00379.22^Chitin_bind_4^Insect cuticle protein^41-91^E:3.3e-10	sigP:1^16^0.639^YES	.	.	.	GO:0042302^molecular_function^structural constituent of cuticle	GO:0042302^molecular_function^structural constituent of cuticle
XM_022789740.1	XP_022645475.1^XP_022645475.1^Q:1-505,H:1-505^100%ID^E:0^.^.	XM_022789740.1.p1	140-1657[+]	.	.	.	.	sigP:1^20^0.82^YES	.	.	.	.	.
XM_022789788.1	XP_022645523.1^XP_022645523.1^Q:1-468,H:1-468^100%ID^E:0^.^.	XM_022789788.1.p1	698-2104[+]	.	OXU19729.1^OXU19729.1^Q:46-467,H:27-424^18.97%ID^E:3.75e-13^.^.	.	PF06585.10^JHBP^Haemolymph juvenile hormone binding protein (JHBP)^88-256^E:4.4e-15`PF16984.4^Grp7_allergen^Group 7 allergen^268-409^E:1.3e-11	sigP:1^29^0.762^YES	.	.	.	.	.
XM_022789789.1	XP_022645524.1^XP_022645524.1^Q:1-458,H:1-458^100%ID^E:0^.^.	XM_022789789.1.p1	694-2070[+]	.	OXU19729.1^OXU19729.1^Q:46-457,H:27-424^19.424%ID^E:1.08e-15^.^.	JAC59050.1^JAC59050.1^Q:217-452,H:2-224^20.763%ID^E:1.93e-08^.^.	PF06585.10^JHBP^Haemolymph juvenile hormone binding protein (JHBP)^88-256^E:4.2e-15`PF16984.4^Grp7_allergen^Group 7 allergen^268-440^E:1.6e-15	sigP:1^29^0.762^YES	.	.	.	.	.
XM_022789790.1	XP_022645525.1^XP_022645525.1^Q:1-458,H:1-458^100%ID^E:0^.^.	XM_022789790.1.p1	837-2213[+]	.	OXU19729.1^OXU19729.1^Q:46-457,H:27-424^19.093%ID^E:8.92e-14^.^.	.	PF06585.10^JHBP^Haemolymph juvenile hormone binding protein (JHBP)^88-256^E:4.2e-15`PF16984.4^Grp7_allergen^Group 7 allergen^308-399^E:5.3e-06	sigP:1^29^0.762^YES	.	.	.	.	.
XM_022789791.1	XP_022645526.1^XP_022645526.1^Q:1-456,H:1-456^100%ID^E:0^.^.	XM_022789791.1.p1	835-2205[+]	.	OXU19729.1^OXU19729.1^Q:7-455,H:3-424^19.383%ID^E:4.33e-14^.^.	JAC59050.1^JAC59050.1^Q:269-450,H:56-224^22.527%ID^E:9.13e-06^.^.	PF06585.10^JHBP^Haemolymph juvenile hormone binding protein (JHBP)^74-244^E:3.2e-15`PF16984.4^Grp7_allergen^Group 7 allergen^256-397^E:1.3e-11	sigP:1^29^0.767^YES	.	.	.	.	.
XM_022789792.1	XP_022645527.1^XP_022645527.1^Q:1-384,H:1-384^100%ID^E:0^.^.	XM_022789792.1.p1	696-1850[+]	.	.	JAC59050.1^JAC59050.1^Q:281-383,H:56-157^29.126%ID^E:1.13e-06^.^.	PF06585.10^JHBP^Haemolymph juvenile hormone binding protein (JHBP)^88-256^E:2.8e-15`PF16984.4^Grp7_allergen^Group 7 allergen^268-381^E:1.6e-10	sigP:1^29^0.762^YES	.	.	.	.	.
XM_022789820.1	XP_022645555.1^XP_022645555.1^Q:1-667,H:1-667^100%ID^E:0^.^.	XM_022789820.1.p1	259-2262[+]	TMPS9_HUMAN^TMPS9_HUMAN^Q:28-657,H:190-731^27.786%ID^E:1.68e-56^RecName: Full=Transmembrane protease serine 9;^Eukaryota; Metazoa; Chordata; Craniata; Vertebrata; Euteleostomi; Mammalia; Eutheria; Euarchontoglires; Primates; Haplorrhini; Catarrhini; Hominidae; Homo`TMPS9_HUMAN^TMPS9_HUMAN^Q:28-657,H:491-1053^26.977%ID^E:1.83e-53^RecName: Full=Transmembrane protease serine 9;^Eukaryota; Metazoa; C…	OXU22501.1^OXU22501.1^Q:4-649,H:2-560^26.332%ID^E:7.84e-48^.^.`OXU22501.1^OXU22501.1^Q:379-660,H:2-272^33.101%ID^E:2.8e-28^.^.`OXU22501.1^OXU22501.1^Q:401-660,H:589-840^32.714%ID^E:3.42e-26^.^.`OXU22501.1^OXU22501.1^Q:409-657,H:1108-1353^26.718%ID^E:1.58e-18^.^.`OXU22501.1^OXU22501.1^Q:28-306,H:1097-1356^23.592%ID^E:1.75e-16^.^.`OXU22501.1^OXU22501.1^Q:22-306,H:582-840^25.087%ID^E:6.83e-16^.^.	JAC59116.1^JAC59116.1^Q:397-660,H:87-346^29.412%ID^E:4.99e-29^.^.`JAC59116.1^JAC59116.1^Q:49-306,H:112-346^26.996%ID^E:6.9e-18^.^.	PF00089.25^Trypsin^Trypsin^39-303^E:2.2e-32`PF00089.25^Trypsin^Trypsin^409-657^E:6.5e-47	sigP:1^23^0.81^YES	.	COG5640^protease	KEGG:hsa:360200`KO:K09640	GO:0005887^cellular_component^integral component of plasma membrane`GO:0004252^molecular_function^serine-type endopeptidase activity	GO:0004252^molecular_function^serine-type endopeptidase activity`GO:0006508^biological_process^proteolysis
XM_022789832.1	XP_022645567.1^XP_022645567.1^Q:1-882,H:1-882^100%ID^E:0^.^.	XM_022789832.1.p1	1240-3888[+]	EMAL1_HUMAN^EMAL1_HUMAN^Q:23-879,H:12-812^40.723%ID^E:0^RecName: Full=Echinoderm microtubule-associated protein-like 1;^Eukaryota; Metazoa; Chordata; Craniata; Vertebrata; Euteleostomi; Mammalia; Eutheria; Euarchontoglires; Primates; Haplorrhini; Catarrhini; Hominidae; Homo	OXU30895.1^OXU30895.1^Q:219-512,H:17-309^52.174%ID^E:9.06e-105^.^.	JAU00673.1^JAU00673.1^Q:194-881,H:1-680^57.511%ID^E:0^.^.	PF03451.13^HELP^HELP motif^232-304^E:3.9e-26`PF00400.31^WD40^WD domain, G-beta repeat^307-358^E:0.0098`PF00400.31^WD40^WD domain, G-beta repeat^588-621^E:0.013	sigP:1^17^0.473^YES	.	ENOG410XNTQ^Echinoderm microtubule associated protein like	KEGG:hsa:2009`KO:K18595	GO:0005829^cellular_component^cytosol`GO:0005874^cellular_component^microtubule`GO:0005875^cellular_component^microtubule associated complex`GO:1990023^cellular_component^mitotic spindle midzone`GO:0097431^cellular_component^mitotic spindle pole`GO:0048471^cellular_component^perinuclear region of cytoplasm`GO:0005509^molecular_function^calcium ion binding`GO:0008017^molecular_function^microtubule…	GO:0005515^molecular_function^protein binding
XM_022789833.1	XP_022645568.1^XP_022645568.1^Q:1-876,H:1-876^100%ID^E:0^.^.	XM_022789833.1.p1	1240-3870[+]	EMAL1_HUMAN^EMAL1_HUMAN^Q:23-873,H:12-812^41.149%ID^E:0^RecName: Full=Echinoderm microtubule-associated protein-like 1;^Eukaryota; Metazoa; Chordata; Craniata; Vertebrata; Euteleostomi; Mammalia; Eutheria; Euarchontoglires; Primates; Haplorrhini; Catarrhini; Hominidae; Homo	OXU30895.1^OXU30895.1^Q:219-506,H:17-309^52.901%ID^E:1.86e-106^.^.	JAU00673.1^JAU00673.1^Q:194-875,H:1-680^57.368%ID^E:0^.^.	PF03451.13^HELP^HELP motif^232-304^E:3.9e-26`PF00400.31^WD40^WD domain, G-beta repeat^307-352^E:0.0014`PF00400.31^WD40^WD domain, G-beta repeat^582-615^E:0.013	sigP:1^17^0.473^YES	.	ENOG410XNTQ^Echinoderm microtubule associated protein like	KEGG:hsa:2009`KO:K18595	GO:0005829^cellular_component^cytosol`GO:0005874^cellular_component^microtubule`GO:0005875^cellular_component^microtubule associated complex`GO:1990023^cellular_component^mitotic spindle midzone`GO:0097431^cellular_component^mitotic spindle pole`GO:0048471^cellular_component^perinuclear region of cytoplasm`GO:0005509^molecular_function^calcium ion binding`GO:0008017^molecular_function^microtubule…	GO:0005515^molecular_function^protein binding
XM_022789835.1	XP_022645570.1^XP_022645570.1^Q:1-865,H:1-865^100%ID^E:0^.^.	XM_022789835.1.p1	1238-3835[+]	EMAL1_HUMAN^EMAL1_HUMAN^Q:23-862,H:12-812^41.548%ID^E:0^RecName: Full=Echinoderm microtubule-associated protein-like 1;^Eukaryota; Metazoa; Chordata; Craniata; Vertebrata; Euteleostomi; Mammalia; Eutheria; Euarchontoglires; Primates; Haplorrhini; Catarrhini; Hominidae; Homo	OXU30895.1^OXU30895.1^Q:219-512,H:17-309^52.174%ID^E:5.57e-105^.^.	JAU00673.1^JAU00673.1^Q:194-864,H:1-680^58.944%ID^E:0^.^.	PF03451.13^HELP^HELP motif^232-304^E:3.8e-26`PF00400.31^WD40^WD domain, G-beta repeat^307-358^E:0.0095`PF00400.31^WD40^WD domain, G-beta repeat^588-621^E:0.013	sigP:1^17^0.473^YES	.	ENOG410XNTQ^Echinoderm microtubule associated protein like	KEGG:hsa:2009`KO:K18595	GO:0005829^cellular_component^cytosol`GO:0005874^cellular_component^microtubule`GO:0005875^cellular_component^microtubule associated complex`GO:1990023^cellular_component^mitotic spindle midzone`GO:0097431^cellular_component^mitotic spindle pole`GO:0048471^cellular_component^perinuclear region of cytoplasm`GO:0005509^molecular_function^calcium ion binding`GO:0008017^molecular_function^microtubule…	GO:0005515^molecular_function^protein binding
XM_022789836.1	XP_022645571.1^XP_022645571.1^Q:1-859,H:1-859^100%ID^E:0^.^.	XM_022789836.1.p1	1238-3817[+]	EMAL1_HUMAN^EMAL1_HUMAN^Q:23-856,H:12-812^41.986%ID^E:0^RecName: Full=Echinoderm microtubule-associated protein-like 1;^Eukaryota; Metazoa; Chordata; Craniata; Vertebrata; Euteleostomi; Mammalia; Eutheria; Euarchontoglires; Primates; Haplorrhini; Catarrhini; Hominidae; Homo	OXU30895.1^OXU30895.1^Q:219-506,H:17-309^52.901%ID^E:9.91e-107^.^.	JAU00673.1^JAU00673.1^Q:194-858,H:1-680^58.798%ID^E:0^.^.	PF03451.13^HELP^HELP motif^232-304^E:3.8e-26`PF00400.31^WD40^WD domain, G-beta repeat^307-352^E:0.0014`PF00400.31^WD40^WD domain, G-beta repeat^582-615^E:0.013	sigP:1^17^0.473^YES	.	ENOG410XNTQ^Echinoderm microtubule associated protein like	KEGG:hsa:2009`KO:K18595	GO:0005829^cellular_component^cytosol`GO:0005874^cellular_component^microtubule`GO:0005875^cellular_component^microtubule associated complex`GO:1990023^cellular_component^mitotic spindle midzone`GO:0097431^cellular_component^mitotic spindle pole`GO:0048471^cellular_component^perinuclear region of cytoplasm`GO:0005509^molecular_function^calcium ion binding`GO:0008017^molecular_function^microtubule…	GO:0005515^molecular_function^protein binding
XM_022789841.1	XP_022645576.1^XP_022645576.1^Q:1-709,H:1-709^100%ID^E:0^.^.	XM_022789841.1.p1	1244-3373[+]	EMAL1_HUMAN^EMAL1_HUMAN^Q:23-686,H:12-636^40.06%ID^E:2.91e-178^RecName: Full=Echinoderm microtubule-associated protein-like 1;^Eukaryota; Metazoa; Chordata; Craniata; Vertebrata; Euteleostomi; Mammalia; Eutheria; Euarchontoglires; Primates; Haplorrhini; Catarrhini; Hominidae; Homo	OXU30895.1^OXU30895.1^Q:219-512,H:17-309^52.174%ID^E:2.72e-107^.^.	JAU00673.1^JAU00673.1^Q:194-696,H:1-512^58.755%ID^E:0^.^.	PF03451.13^HELP^HELP motif^232-304^E:2.9e-26`PF00400.31^WD40^WD domain, G-beta repeat^307-358^E:0.0077`PF00400.31^WD40^WD domain, G-beta repeat^588-621^E:0.01	sigP:1^17^0.473^YES	.	ENOG410XNTQ^Echinoderm microtubule associated protein like	KEGG:hsa:2009`KO:K18595	GO:0005829^cellular_component^cytosol`GO:0005874^cellular_component^microtubule`GO:0005875^cellular_component^microtubule associated complex`GO:1990023^cellular_component^mitotic spindle midzone`GO:0097431^cellular_component^mitotic spindle pole`GO:0048471^cellular_component^perinuclear region of cytoplasm`GO:0005509^molecular_function^calcium ion binding`GO:0008017^molecular_function^microtubule…	GO:0005515^molecular_function^protein binding
XM_022789864.1	XP_022645599.1^XP_022645599.1^Q:25-121,H:1-97^100%ID^E:5.52e-70^.^.	XM_022789864.1.p1	1-366[+]	CYTB_MACFU^CYTB_MACFU^Q:27-120,H:2-98^40.206%ID^E:3.77e-20^RecName: Full=Cystatin-B;^Eukaryota; Metazoa; Chordata; Craniata; Vertebrata; Euteleostomi; Mammalia; Eutheria; Euarchontoglires; Primates; Haplorrhini; Catarrhini; Cercopithecidae; Cercopithecinae; Macaca	.	JAU02694.1^JAU02694.1^Q:25-120,H:1-97^42.268%ID^E:4.4e-26^.^.	PF00031.20^Cystatin^Cystatin domain^35-100^E:3.9e-08	sigP:1^18^0.571^YES	.	.	.	GO:0005737^cellular_component^cytoplasm`GO:0005634^cellular_component^nucleus`GO:0004869^molecular_function^cysteine-type endopeptidase inhibitor activity	GO:0004869^molecular_function^cysteine-type endopeptidase inhibitor activity
XM_022789934.1	XP_022645669.1^XP_022645669.1^Q:1-151,H:1-151^100%ID^E:8.15e-111^.^.	XM_022789934.1.p1	39-494[+]	.	.	.	.	sigP:1^17^0.697^YES	.	.	.	.	.
XM_022789954.1	XP_022645689.1^XP_022645689.1^Q:1-202,H:1-202^100%ID^E:2.58e-150^.^.	XM_022789954.1.p1	204-812[+]	GPX1_SCHMA^GPX1_SCHMA^Q:26-184,H:10-168^49.686%ID^E:7.32e-58^RecName: Full=Glutathione peroxidase;^Eukaryota; Metazoa; Platyhelminthes; Trematoda; Digenea; Strigeidida; Schistosomatoidea; Schistosomatidae; Schistosoma	OXU25040.1^OXU25040.1^Q:22-182,H:45-207^54.268%ID^E:6.43e-59^.^.	JAC59107.1^JAC59107.1^Q:66-178,H:6-139^35.075%ID^E:9.5e-17^.^.	PF00255.18^GSHPx^Glutathione peroxidase^27-135^E:2.5e-38`PF00578.20^AhpC-TSA^AhpC/TSA family^28-118^E:9e-07	sigP:1^19^0.823^YES	.	COG0386^glutathione peroxidase	KEGG:smm:Smp_058690`KO:K05361	GO:0004602^molecular_function^glutathione peroxidase activity`GO:0006979^biological_process^response to oxidative stress	GO:0004602^molecular_function^glutathione peroxidase activity`GO:0006979^biological_process^response to oxidative stress`GO:0055114^biological_process^oxidation-reduction process`GO:0016209^molecular_function^antioxidant activity`GO:0016491^molecular_function^oxidoreductase activity
XM_022789979.1	XP_022645714.1^XP_022645714.1^Q:1-163,H:1-163^100%ID^E:1.19e-120^.^.	XM_022789979.1.p1	164-655[+]	.	.	JAC58969.1^JAC58969.1^Q:6-161,H:7-161^53.846%ID^E:4.4e-60^.^.	.	sigP:1^21^0.762^YES	.	.	.	.	.
XM_022790012.1	XP_022645747.1^XP_022645747.1^Q:1-2167,H:1-2167^100%ID^E:0^.^.	XM_022790012.1.p1	1283-7786[+]	SDK_DROME^SDK_DROME^Q:32-2167,H:71-2224^40.509%ID^E:0^RecName: Full=Protein sidekick {ECO:0000303|PubMed:9310325};^Eukaryota; Metazoa; Ecdysozoa; Arthropoda; Hexapoda; Insecta; Pterygota; Neoptera; Holometabola; Diptera; Brachycera; Muscomorpha; Ephydroidea; Drosophilidae; Drosophila; Sophophora	OXU30260.1^OXU30260.1^Q:135-2167,H:17-2029^40.937%ID^E:0^.^.`OXU30260.1^OXU30260.1^Q:84-500,H:59-477^21.586%ID^E:9.39e-13^.^.	JAU00494.1^JAU00494.1^Q:13-1590,H:8-1573^46.144%ID^E:0^.^.`JAU00494.1^JAU00494.1^Q:1010-1941,H:597-1510^29.479%ID^E:1.84e-87^.^.`JAU00494.1^JAU00494.1^Q:1398-1943,H:561-1099^28.571%ID^E:9.51e-46^.^.`JAU00494.1^JAU00494.1^Q:845-1891,H:537-1570^23.968%ID^E:3.28e-33^.^.	PF07679.15^I-set^Immunoglobulin I-set domain^33-110^E:2.2e-10`PF13927.5^Ig_3^Immunoglobulin domain^33-101^E:3.9e-10`PF13895.5^Ig_2^Immunoglobulin domain^42-114^E:7.7e-08`PF00047.24^ig^Immunoglobulin domain^42-108^E:6.4e-06`PF07679.15^I-set^Immunoglobulin I-set domain^329-405^E:3e-08`PF13927.5^Ig_3^Immunoglobulin domain^329-393^E:6.4e-11`PF13895.5^Ig_2^Immunoglobulin domain^335-406^E:2e-08`PF07679…	sigP:1^28^0.81^YES	.	ENOG410YMNG^sidekick cell adhesion molecule 2	KEGG:dme:Dmel_CG5227`KO:K16353	GO:0005887^cellular_component^integral component of plasma membrane`GO:0098595^cellular_component^perivitelline space`GO:0007155^biological_process^cell adhesion`GO:0042675^biological_process^compound eye cone cell differentiation`GO:0046533^biological_process^negative regulation of photoreceptor cell differentiation`GO:0050931^biological_process^pigment cell differentiation	GO:0005515^molecular_function^protein binding
XM_022790047.1	XP_022645783.1^XP_022645783.1^Q:1-656,H:1-656^100%ID^E:0^.^.	XM_022790047.1.p1	567-2537[+]	STUB_DROME^STUB_DROME^Q:402-640,H:542-786^38.462%ID^E:3.06e-49^RecName: Full=Serine proteinase stubble;^Eukaryota; Metazoa; Ecdysozoa; Arthropoda; Hexapoda; Insecta; Pterygota; Neoptera; Holometabola; Diptera; Brachycera; Muscomorpha; Ephydroidea; Drosophilidae; Drosophila; Sophophora	XP_014295092.1^XP_014295092.1^Q:391-637,H:173-423^48.606%ID^E:1.2e-80^.^.	JAC59116.1^JAC59116.1^Q:354-638,H:57-345^38.127%ID^E:1.98e-45^.^.	PF00089.25^Trypsin^Trypsin^404-636^E:5.4e-56	sigP:1^18^0.723^YES	.	COG5640^protease	KEGG:dme:Dmel_CG4316	GO:0016021^cellular_component^integral component of membrane`GO:0005886^cellular_component^plasma membrane`GO:0004252^molecular_function^serine-type endopeptidase activity`GO:0051017^biological_process^actin filament bundle assembly`GO:0007010^biological_process^cytoskeleton organization`GO:0006508^biological_process^proteolysis`GO:0035220^biological_process^wing disc development	GO:0004252^molecular_function^serine-type endopeptidase activity`GO:0006508^biological_process^proteolysis
XM_022790048.1	XP_022645783.1^XP_022645783.1^Q:1-656,H:1-656^100%ID^E:0^.^.	XM_022790048.1.p1	409-2379[+]	STUB_DROME^STUB_DROME^Q:402-640,H:542-786^38.462%ID^E:3.06e-49^RecName: Full=Serine proteinase stubble;^Eukaryota; Metazoa; Ecdysozoa; Arthropoda; Hexapoda; Insecta; Pterygota; Neoptera; Holometabola; Diptera; Brachycera; Muscomorpha; Ephydroidea; Drosophilidae; Drosophila; Sophophora	XP_014295092.1^XP_014295092.1^Q:391-637,H:173-423^48.606%ID^E:1.2e-80^.^.	JAC59116.1^JAC59116.1^Q:354-638,H:57-345^38.127%ID^E:1.98e-45^.^.	PF00089.25^Trypsin^Trypsin^404-636^E:5.4e-56	sigP:1^18^0.723^YES	.	COG5640^protease	KEGG:dme:Dmel_CG4316	GO:0016021^cellular_component^integral component of membrane`GO:0005886^cellular_component^plasma membrane`GO:0004252^molecular_function^serine-type endopeptidase activity`GO:0051017^biological_process^actin filament bundle assembly`GO:0007010^biological_process^cytoskeleton organization`GO:0006508^biological_process^proteolysis`GO:0035220^biological_process^wing disc development	GO:0004252^molecular_function^serine-type endopeptidase activity`GO:0006508^biological_process^proteolysis
XM_022790089.1	XP_022645824.1^XP_022645824.1^Q:1-249,H:1-249^100%ID^E:0^.^.	XM_022790089.1.p1	67-816[+]	.	.	JAU02513.1^JAU02513.1^Q:42-240,H:10-204^29.412%ID^E:7.37e-14^.^.	.	sigP:1^29^0.545^YES	.	.	.	.	.
XM_022790106.1	XP_022645841.1^XP_022645841.1^Q:1-169,H:1-169^100%ID^E:1.76e-126^.^.	XM_022790106.1.p1	156-665[+]	PN16_PHONI^PN16_PHONI^Q:34-148,H:5-109^27.642%ID^E:4.52e-07^RecName: Full=U24-ctenitoxin-Pn1a;^Eukaryota; Metazoa; Ecdysozoa; Arthropoda; Chelicerata; Arachnida; Araneae; Araneomorphae; Entelegynae; Lycosoidea; Ctenidae; Phoneutria	OXU23045.1^OXU23045.1^Q:87-167,H:842-927^32.955%ID^E:1.33e-07^.^.	JAC59042.1^JAC59042.1^Q:19-164,H:11-153^36.424%ID^E:1.65e-22^.^.	PF00086.17^Thyroglobulin_1^Thyroglobulin type-1 repeat^36-110^E:3e-08`PF00086.17^Thyroglobulin_1^Thyroglobulin type-1 repeat^127-159^E:5.3e-05	sigP:1^31^0.487^YES	.	.	.	GO:0005576^cellular_component^extracellular region`GO:0004869^molecular_function^cysteine-type endopeptidase inhibitor activity	.
XM_022790138.1	XP_022645873.1^XP_022645873.1^Q:1-164,H:1-164^100%ID^E:2.69e-115^.^.	XM_022790138.1.p1	96-590[+]	CU109_IXORI^CU109_IXORI^Q:22-104,H:4-86^50%ID^E:5.34e-16^RecName: Full=Cuticle protein 10.9;^Eukaryota; Metazoa; Ecdysozoa; Arthropoda; Chelicerata; Arachnida; Acari; Parasitiformes; Ixodida; Ixodoidea; Ixodidae; Ixodinae; Ixodes	OXU32062.1^OXU32062.1^Q:18-84,H:76-144^42.029%ID^E:4.28e-08^.^.	JAC59036.1^JAC59036.1^Q:1-104,H:1-104^38.095%ID^E:1.02e-17^.^.	PF00379.22^Chitin_bind_4^Insect cuticle protein^30-80^E:1e-11	sigP:1^17^0.671^YES	.	.	.	GO:0008061^molecular_function^chitin binding`GO:0042302^molecular_function^structural constituent of cuticle	GO:0042302^molecular_function^structural constituent of cuticle
XM_022790195.1	XP_022645930.1^XP_022645930.1^Q:1-156,H:1-156^100%ID^E:8.28e-116^.^.	XM_022790195.1.p1	117-587[+]	PN16_PHONI^PN16_PHONI^Q:21-135,H:5-109^27.642%ID^E:3.81e-07^RecName: Full=U24-ctenitoxin-Pn1a;^Eukaryota; Metazoa; Ecdysozoa; Arthropoda; Chelicerata; Arachnida; Araneae; Araneomorphae; Entelegynae; Lycosoidea; Ctenidae; Phoneutria	OXU23045.1^OXU23045.1^Q:74-154,H:842-927^32.955%ID^E:1e-07^.^.	JAC59042.1^JAC59042.1^Q:3-151,H:8-153^36.364%ID^E:2.12e-23^.^.	PF00086.17^Thyroglobulin_1^Thyroglobulin type-1 repeat^23-97^E:2.5e-08`PF00086.17^Thyroglobulin_1^Thyroglobulin type-1 repeat^114-146^E:4.6e-05	sigP:1^17^0.749^YES	.	.	.	GO:0005576^cellular_component^extracellular region`GO:0004869^molecular_function^cysteine-type endopeptidase inhibitor activity	.
XM_022790249.1	XP_022645985.1^XP_022645985.1^Q:1-901,H:1-901^100%ID^E:0^.^.	XM_022790249.1.p1	584-3289[+]	.	OXU23630.1^OXU23630.1^Q:242-282,H:1272-1312^53.659%ID^E:1e-05^.^.	.	PF15950.4^DUF4758^Putative sperm flagellar membrane protein^214-282^E:3.5e-12	sigP:1^24^0.496^YES	.	.	.	.	.
XM_022790250.1	XP_022645985.1^XP_022645985.1^Q:1-901,H:1-901^100%ID^E:0^.^.	XM_022790250.1.p1	584-3289[+]	.	OXU23630.1^OXU23630.1^Q:242-282,H:1272-1312^53.659%ID^E:1e-05^.^.	.	PF15950.4^DUF4758^Putative sperm flagellar membrane protein^214-282^E:3.5e-12	sigP:1^24^0.496^YES	.	.	.	.	.
XM_022790251.1	XP_022645985.1^XP_022645985.1^Q:1-802,H:1-802^100%ID^E:0^.^.	XM_022790251.1.p1	584-2995[+]	.	.	.	PF15950.4^DUF4758^Putative sperm flagellar membrane protein^214-282^E:5.8e-12	sigP:1^24^0.496^YES	.	.	.	.	.
XM_022790252.1	XP_022645985.1^XP_022645985.1^Q:15-672,H:244-901^100%ID^E:0^.^.	XM_022790252.1.p1	2-2020[+]	.	.	.	PF15950.4^DUF4758^Putative sperm flagellar membrane protein^15-53^E:5.5e-10	sigP:1^27^0.557^YES	.	.	.	.	.
XM_022790255.1	XP_022645990.1^XP_022645990.1^Q:1-458,H:1-458^100%ID^E:0^.^.	XM_022790255.1.p2	432-1808[+]	Z512B_HUMAN^Z512B_HUMAN^Q:44-187,H:163-314^29.605%ID^E:2.77e-07^RecName: Full=Zinc finger protein 512B;^Eukaryota; Metazoa; Chordata; Craniata; Vertebrata; Euteleostomi; Mammalia; Eutheria; Euarchontoglires; Primates; Haplorrhini; Catarrhini; Hominidae; Homo	OXU28015.1^OXU28015.1^Q:45-186,H:202-365^36.628%ID^E:4.7e-09^.^.`OXU28015.1^OXU28015.1^Q:41-187,H:184-336^33.758%ID^E:5.85e-07^.^.`OXU28015.1^OXU28015.1^Q:41-196,H:244-409^35.465%ID^E:1.35e-06^.^.	.	.	sigP:1^20^0.731^YES	.	COG5048^Zinc finger protein	KEGG:hsa:57473	GO:0005634^cellular_component^nucleus`GO:0003677^molecular_function^DNA binding`GO:0046872^molecular_function^metal ion binding`GO:0006355^biological_process^regulation of transcription, DNA-templated`GO:0006351^biological_process^transcription, DNA-templated	.
XM_022790256.1	XP_022645991.1^XP_022645991.1^Q:1-321,H:1-321^100%ID^E:0^.^.	XM_022790256.1.p1	117-1082[+]	.	.	.	.	sigP:1^18^0.604^YES	.	.	.	.	.
XM_022790257.1	XP_022645992.1^XP_022645992.1^Q:1-317,H:1-317^100%ID^E:0^.^.	XM_022790257.1.p1	160-1113[+]	.	.	.	.	sigP:1^20^0.472^YES	.	.	.	.	.
XM_022790360.1	XP_022646108.1^XP_022646108.1^Q:1-528,H:1-528^100%ID^E:0^.^.	XM_022790360.1.p1	568-2154[+]	KDEL1_HUMAN^KDEL1_HUMAN^Q:8-506,H:1-493^39.53%ID^E:1.21e-124^RecName: Full=KDEL motif-containing protein 1;^Eukaryota; Metazoa; Chordata; Craniata; Vertebrata; Euteleostomi; Mammalia; Eutheria; Euarchontoglires; Primates; Haplorrhini; Catarrhini; Hominidae; Homo	OXU22937.1^OXU22937.1^Q:31-506,H:44-505^40.625%ID^E:5.52e-127^.^.	.	PF05686.11^Glyco_transf_90^Glycosyl transferase family 90^200-499^E:4.5e-69	sigP:1^24^0.736^YES	.	ENOG410XT5U^KDEL (Lys-Asp-Glu-Leu) containing	KEGG:hsa:79070	GO:0005788^cellular_component^endoplasmic reticulum lumen`GO:0046527^molecular_function^glucosyltransferase activity`GO:0006664^biological_process^glycolipid metabolic process	.
XM_022790362.1	XP_022646108.1^XP_022646108.1^Q:1-528,H:1-528^100%ID^E:0^.^.	XM_022790362.1.p1	534-2120[+]	KDEL1_HUMAN^KDEL1_HUMAN^Q:8-506,H:1-493^39.53%ID^E:1.21e-124^RecName: Full=KDEL motif-containing protein 1;^Eukaryota; Metazoa; Chordata; Craniata; Vertebrata; Euteleostomi; Mammalia; Eutheria; Euarchontoglires; Primates; Haplorrhini; Catarrhini; Hominidae; Homo	OXU22937.1^OXU22937.1^Q:31-506,H:44-505^40.625%ID^E:5.52e-127^.^.	.	PF05686.11^Glyco_transf_90^Glycosyl transferase family 90^200-499^E:4.5e-69	sigP:1^24^0.736^YES	.	ENOG410XT5U^KDEL (Lys-Asp-Glu-Leu) containing	KEGG:hsa:79070	GO:0005788^cellular_component^endoplasmic reticulum lumen`GO:0046527^molecular_function^glucosyltransferase activity`GO:0006664^biological_process^glycolipid metabolic process	.
XM_022790363.1	XP_022646108.1^XP_022646108.1^Q:1-528,H:1-528^100%ID^E:0^.^.	XM_022790363.1.p1	743-2329[+]	KDEL1_HUMAN^KDEL1_HUMAN^Q:8-506,H:1-493^39.53%ID^E:1.21e-124^RecName: Full=KDEL motif-containing protein 1;^Eukaryota; Metazoa; Chordata; Craniata; Vertebrata; Euteleostomi; Mammalia; Eutheria; Euarchontoglires; Primates; Haplorrhini; Catarrhini; Hominidae; Homo	OXU22937.1^OXU22937.1^Q:31-506,H:44-505^40.625%ID^E:5.52e-127^.^.	.	PF05686.11^Glyco_transf_90^Glycosyl transferase family 90^200-499^E:4.5e-69	sigP:1^24^0.736^YES	.	ENOG410XT5U^KDEL (Lys-Asp-Glu-Leu) containing	KEGG:hsa:79070	GO:0005788^cellular_component^endoplasmic reticulum lumen`GO:0046527^molecular_function^glucosyltransferase activity`GO:0006664^biological_process^glycolipid metabolic process	.
XM_022790364.1	XP_022646108.1^XP_022646108.1^Q:1-528,H:1-528^100%ID^E:0^.^.	XM_022790364.1.p1	709-2295[+]	KDEL1_HUMAN^KDEL1_HUMAN^Q:8-506,H:1-493^39.53%ID^E:1.21e-124^RecName: Full=KDEL motif-containing protein 1;^Eukaryota; Metazoa; Chordata; Craniata; Vertebrata; Euteleostomi; Mammalia; Eutheria; Euarchontoglires; Primates; Haplorrhini; Catarrhini; Hominidae; Homo	OXU22937.1^OXU22937.1^Q:31-506,H:44-505^40.625%ID^E:5.52e-127^.^.	.	PF05686.11^Glyco_transf_90^Glycosyl transferase family 90^200-499^E:4.5e-69	sigP:1^24^0.736^YES	.	ENOG410XT5U^KDEL (Lys-Asp-Glu-Leu) containing	KEGG:hsa:79070	GO:0005788^cellular_component^endoplasmic reticulum lumen`GO:0046527^molecular_function^glucosyltransferase activity`GO:0006664^biological_process^glycolipid metabolic process	.
XM_022790365.1	XP_022646108.1^XP_022646108.1^Q:1-528,H:1-528^100%ID^E:0^.^.	XM_022790365.1.p1	392-1978[+]	KDEL1_HUMAN^KDEL1_HUMAN^Q:8-506,H:1-493^39.53%ID^E:1.21e-124^RecName: Full=KDEL motif-containing protein 1;^Eukaryota; Metazoa; Chordata; Craniata; Vertebrata; Euteleostomi; Mammalia; Eutheria; Euarchontoglires; Primates; Haplorrhini; Catarrhini; Hominidae; Homo	OXU22937.1^OXU22937.1^Q:31-506,H:44-505^40.625%ID^E:5.52e-127^.^.	.	PF05686.11^Glyco_transf_90^Glycosyl transferase family 90^200-499^E:4.5e-69	sigP:1^24^0.736^YES	.	ENOG410XT5U^KDEL (Lys-Asp-Glu-Leu) containing	KEGG:hsa:79070	GO:0005788^cellular_component^endoplasmic reticulum lumen`GO:0046527^molecular_function^glucosyltransferase activity`GO:0006664^biological_process^glycolipid metabolic process	.
XM_022790366.1	XP_022646108.1^XP_022646108.1^Q:1-528,H:1-528^100%ID^E:0^.^.	XM_022790366.1.p1	213-1799[+]	KDEL1_HUMAN^KDEL1_HUMAN^Q:8-506,H:1-493^39.53%ID^E:1.21e-124^RecName: Full=KDEL motif-containing protein 1;^Eukaryota; Metazoa; Chordata; Craniata; Vertebrata; Euteleostomi; Mammalia; Eutheria; Euarchontoglires; Primates; Haplorrhini; Catarrhini; Hominidae; Homo	OXU22937.1^OXU22937.1^Q:31-506,H:44-505^40.625%ID^E:5.52e-127^.^.	.	PF05686.11^Glyco_transf_90^Glycosyl transferase family 90^200-499^E:4.5e-69	sigP:1^24^0.736^YES	.	ENOG410XT5U^KDEL (Lys-Asp-Glu-Leu) containing	KEGG:hsa:79070	GO:0005788^cellular_component^endoplasmic reticulum lumen`GO:0046527^molecular_function^glucosyltransferase activity`GO:0006664^biological_process^glycolipid metabolic process	.
XM_022790367.1	XP_022646108.1^XP_022646108.1^Q:1-528,H:1-528^100%ID^E:0^.^.	XM_022790367.1.p1	588-2174[+]	KDEL1_HUMAN^KDEL1_HUMAN^Q:8-506,H:1-493^39.53%ID^E:1.21e-124^RecName: Full=KDEL motif-containing protein 1;^Eukaryota; Metazoa; Chordata; Craniata; Vertebrata; Euteleostomi; Mammalia; Eutheria; Euarchontoglires; Primates; Haplorrhini; Catarrhini; Hominidae; Homo	OXU22937.1^OXU22937.1^Q:31-506,H:44-505^40.625%ID^E:5.52e-127^.^.	.	PF05686.11^Glyco_transf_90^Glycosyl transferase family 90^200-499^E:4.5e-69	sigP:1^24^0.736^YES	.	ENOG410XT5U^KDEL (Lys-Asp-Glu-Leu) containing	KEGG:hsa:79070	GO:0005788^cellular_component^endoplasmic reticulum lumen`GO:0046527^molecular_function^glucosyltransferase activity`GO:0006664^biological_process^glycolipid metabolic process	.
XM_022790368.1	XP_022646108.1^XP_022646108.1^Q:1-528,H:1-528^100%ID^E:0^.^.	XM_022790368.1.p1	516-2102[+]	KDEL1_HUMAN^KDEL1_HUMAN^Q:8-506,H:1-493^39.53%ID^E:1.21e-124^RecName: Full=KDEL motif-containing protein 1;^Eukaryota; Metazoa; Chordata; Craniata; Vertebrata; Euteleostomi; Mammalia; Eutheria; Euarchontoglires; Primates; Haplorrhini; Catarrhini; Hominidae; Homo	OXU22937.1^OXU22937.1^Q:31-506,H:44-505^40.625%ID^E:5.52e-127^.^.	.	PF05686.11^Glyco_transf_90^Glycosyl transferase family 90^200-499^E:4.5e-69	sigP:1^24^0.736^YES	.	ENOG410XT5U^KDEL (Lys-Asp-Glu-Leu) containing	KEGG:hsa:79070	GO:0005788^cellular_component^endoplasmic reticulum lumen`GO:0046527^molecular_function^glucosyltransferase activity`GO:0006664^biological_process^glycolipid metabolic process	.
XM_022790369.1	XP_022646108.1^XP_022646108.1^Q:1-528,H:1-528^100%ID^E:0^.^.	XM_022790369.1.p1	435-2021[+]	KDEL1_HUMAN^KDEL1_HUMAN^Q:8-506,H:1-493^39.53%ID^E:1.21e-124^RecName: Full=KDEL motif-containing protein 1;^Eukaryota; Metazoa; Chordata; Craniata; Vertebrata; Euteleostomi; Mammalia; Eutheria; Euarchontoglires; Primates; Haplorrhini; Catarrhini; Hominidae; Homo	OXU22937.1^OXU22937.1^Q:31-506,H:44-505^40.625%ID^E:5.52e-127^.^.	.	PF05686.11^Glyco_transf_90^Glycosyl transferase family 90^200-499^E:4.5e-69	sigP:1^24^0.736^YES	.	ENOG410XT5U^KDEL (Lys-Asp-Glu-Leu) containing	KEGG:hsa:79070	GO:0005788^cellular_component^endoplasmic reticulum lumen`GO:0046527^molecular_function^glucosyltransferase activity`GO:0006664^biological_process^glycolipid metabolic process	.
XM_022790370.1	XP_022646108.1^XP_022646108.1^Q:1-528,H:1-528^100%ID^E:0^.^.	XM_022790370.1.p1	401-1987[+]	KDEL1_HUMAN^KDEL1_HUMAN^Q:8-506,H:1-493^39.53%ID^E:1.21e-124^RecName: Full=KDEL motif-containing protein 1;^Eukaryota; Metazoa; Chordata; Craniata; Vertebrata; Euteleostomi; Mammalia; Eutheria; Euarchontoglires; Primates; Haplorrhini; Catarrhini; Hominidae; Homo	OXU22937.1^OXU22937.1^Q:31-506,H:44-505^40.625%ID^E:5.52e-127^.^.	.	PF05686.11^Glyco_transf_90^Glycosyl transferase family 90^200-499^E:4.5e-69	sigP:1^24^0.736^YES	.	ENOG410XT5U^KDEL (Lys-Asp-Glu-Leu) containing	KEGG:hsa:79070	GO:0005788^cellular_component^endoplasmic reticulum lumen`GO:0046527^molecular_function^glucosyltransferase activity`GO:0006664^biological_process^glycolipid metabolic process	.
XM_022790371.1	XP_022646108.1^XP_022646108.1^Q:1-528,H:1-528^100%ID^E:0^.^.	XM_022790371.1.p1	259-1845[+]	KDEL1_HUMAN^KDEL1_HUMAN^Q:8-506,H:1-493^39.53%ID^E:1.21e-124^RecName: Full=KDEL motif-containing protein 1;^Eukaryota; Metazoa; Chordata; Craniata; Vertebrata; Euteleostomi; Mammalia; Eutheria; Euarchontoglires; Primates; Haplorrhini; Catarrhini; Hominidae; Homo	OXU22937.1^OXU22937.1^Q:31-506,H:44-505^40.625%ID^E:5.52e-127^.^.	.	PF05686.11^Glyco_transf_90^Glycosyl transferase family 90^200-499^E:4.5e-69	sigP:1^24^0.736^YES	.	ENOG410XT5U^KDEL (Lys-Asp-Glu-Leu) containing	KEGG:hsa:79070	GO:0005788^cellular_component^endoplasmic reticulum lumen`GO:0046527^molecular_function^glucosyltransferase activity`GO:0006664^biological_process^glycolipid metabolic process	.
XM_022790373.1	XP_022646108.1^XP_022646108.1^Q:1-528,H:1-528^100%ID^E:0^.^.	XM_022790373.1.p1	241-1827[+]	KDEL1_HUMAN^KDEL1_HUMAN^Q:8-506,H:1-493^39.53%ID^E:1.21e-124^RecName: Full=KDEL motif-containing protein 1;^Eukaryota; Metazoa; Chordata; Craniata; Vertebrata; Euteleostomi; Mammalia; Eutheria; Euarchontoglires; Primates; Haplorrhini; Catarrhini; Hominidae; Homo	OXU22937.1^OXU22937.1^Q:31-506,H:44-505^40.625%ID^E:5.52e-127^.^.	.	PF05686.11^Glyco_transf_90^Glycosyl transferase family 90^200-499^E:4.5e-69	sigP:1^24^0.736^YES	.	ENOG410XT5U^KDEL (Lys-Asp-Glu-Leu) containing	KEGG:hsa:79070	GO:0005788^cellular_component^endoplasmic reticulum lumen`GO:0046527^molecular_function^glucosyltransferase activity`GO:0006664^biological_process^glycolipid metabolic process	.
XM_022790374.1	XP_022646109.1^XP_022646109.1^Q:1-520,H:1-520^100%ID^E:0^.^.	XM_022790374.1.p1	568-2130[+]	KDEL1_HUMAN^KDEL1_HUMAN^Q:8-498,H:1-493^38.552%ID^E:1.33e-116^RecName: Full=KDEL motif-containing protein 1;^Eukaryota; Metazoa; Chordata; Craniata; Vertebrata; Euteleostomi; Mammalia; Eutheria; Euarchontoglires; Primates; Haplorrhini; Catarrhini; Hominidae; Homo	OXU22937.1^OXU22937.1^Q:31-498,H:44-505^39.375%ID^E:2.65e-119^.^.	.	PF05686.11^Glyco_transf_90^Glycosyl transferase family 90^200-491^E:1.7e-64	sigP:1^24^0.736^YES	.	ENOG410XT5U^KDEL (Lys-Asp-Glu-Leu) containing	KEGG:hsa:79070	GO:0005788^cellular_component^endoplasmic reticulum lumen`GO:0046527^molecular_function^glucosyltransferase activity`GO:0006664^biological_process^glycolipid metabolic process	.
XM_022790375.1	XP_022646110.1^XP_022646110.1^Q:1-518,H:1-518^100%ID^E:0^.^.	XM_022790375.1.p1	568-2124[+]	KDEL1_HUMAN^KDEL1_HUMAN^Q:8-496,H:1-493^39.92%ID^E:9.53e-125^RecName: Full=KDEL motif-containing protein 1;^Eukaryota; Metazoa; Chordata; Craniata; Vertebrata; Euteleostomi; Mammalia; Eutheria; Euarchontoglires; Primates; Haplorrhini; Catarrhini; Hominidae; Homo	OXU22937.1^OXU22937.1^Q:31-496,H:44-505^41.489%ID^E:3.44e-130^.^.	.	PF05686.11^Glyco_transf_90^Glycosyl transferase family 90^151-489^E:4.3e-71	sigP:1^24^0.736^YES	.	ENOG410XT5U^KDEL (Lys-Asp-Glu-Leu) containing	KEGG:hsa:79070	GO:0005788^cellular_component^endoplasmic reticulum lumen`GO:0046527^molecular_function^glucosyltransferase activity`GO:0006664^biological_process^glycolipid metabolic process	.
XM_022790376.1	XP_022646111.1^XP_022646111.1^Q:1-458,H:1-458^100%ID^E:0^.^.	XM_022790376.1.p1	568-1944[+]	KDEL1_DANRE^KDEL1_DANRE^Q:32-437,H:31-490^31.535%ID^E:1.72e-63^RecName: Full=KDEL motif-containing protein 1;^Eukaryota; Metazoa; Chordata; Craniata; Vertebrata; Euteleostomi; Actinopterygii; Neopterygii; Teleostei; Ostariophysi; Cypriniformes; Cyprinidae; Danio	OXU22937.1^OXU22937.1^Q:31-306,H:44-307^38.214%ID^E:5.11e-56^.^.`OXU22937.1^OXU22937.1^Q:306-436,H:377-505^39.695%ID^E:2.2e-25^.^.	.	PF05686.11^Glyco_transf_90^Glycosyl transferase family 90^200-302^E:2.9e-21`PF05686.11^Glyco_transf_90^Glycosyl transferase family 90^305-429^E:2.5e-24	sigP:1^24^0.736^YES	.	ENOG410XT5U^KDEL (Lys-Asp-Glu-Leu) containing	KEGG:dre:393905	GO:0005788^cellular_component^endoplasmic reticulum lumen`GO:0046527^molecular_function^glucosyltransferase activity`GO:0006664^biological_process^glycolipid metabolic process	.
XM_022790377.1	XP_022646112.1^XP_022646112.1^Q:1-404,H:1-404^100%ID^E:0^.^.	XM_022790377.1.p1	568-1782[+]	KDEL1_HUMAN^KDEL1_HUMAN^Q:8-376,H:1-361^40.212%ID^E:1.82e-86^RecName: Full=KDEL motif-containing protein 1;^Eukaryota; Metazoa; Chordata; Craniata; Vertebrata; Euteleostomi; Mammalia; Eutheria; Euarchontoglires; Primates; Haplorrhini; Catarrhini; Hominidae; Homo	OXU22937.1^OXU22937.1^Q:31-376,H:44-377^40.857%ID^E:4.33e-89^.^.	.	PF05686.11^Glyco_transf_90^Glycosyl transferase family 90^200-376^E:5.8e-37	sigP:1^24^0.736^YES	.	ENOG410XT5U^KDEL (Lys-Asp-Glu-Leu) containing	KEGG:hsa:79070	GO:0005788^cellular_component^endoplasmic reticulum lumen`GO:0046527^molecular_function^glucosyltransferase activity`GO:0006664^biological_process^glycolipid metabolic process	.
XM_022790378.1	XP_022646113.1^XP_022646113.1^Q:1-396,H:1-396^100%ID^E:0^.^.	XM_022790378.1.p1	568-1758[+]	KDEL1_HUMAN^KDEL1_HUMAN^Q:8-369,H:1-354^39.892%ID^E:4.06e-82^RecName: Full=KDEL motif-containing protein 1;^Eukaryota; Metazoa; Chordata; Craniata; Vertebrata; Euteleostomi; Mammalia; Eutheria; Euarchontoglires; Primates; Haplorrhini; Catarrhini; Hominidae; Homo	OXU22937.1^OXU22937.1^Q:31-369,H:44-370^39.942%ID^E:1.11e-84^.^.	.	PF05686.11^Glyco_transf_90^Glycosyl transferase family 90^200-357^E:2.9e-36	sigP:1^24^0.736^YES	.	ENOG410XT5U^KDEL (Lys-Asp-Glu-Leu) containing	KEGG:hsa:79070	GO:0005788^cellular_component^endoplasmic reticulum lumen`GO:0046527^molecular_function^glucosyltransferase activity`GO:0006664^biological_process^glycolipid metabolic process	.
XM_022790379.1	XP_022646112.1^XP_022646112.1^Q:1-376,H:1-376^100%ID^E:0^.^.	XM_022790379.1.p1	568-1698[+]	KDEL1_HUMAN^KDEL1_HUMAN^Q:8-376,H:1-361^40.212%ID^E:9.36e-87^RecName: Full=KDEL motif-containing protein 1;^Eukaryota; Metazoa; Chordata; Craniata; Vertebrata; Euteleostomi; Mammalia; Eutheria; Euarchontoglires; Primates; Haplorrhini; Catarrhini; Hominidae; Homo	OXU22937.1^OXU22937.1^Q:31-376,H:44-377^40.857%ID^E:2.12e-89^.^.	.	PF05686.11^Glyco_transf_90^Glycosyl transferase family 90^200-375^E:6.6e-37	sigP:1^24^0.736^YES	.	ENOG410XT5U^KDEL (Lys-Asp-Glu-Leu) containing	KEGG:hsa:79070	GO:0005788^cellular_component^endoplasmic reticulum lumen`GO:0046527^molecular_function^glucosyltransferase activity`GO:0006664^biological_process^glycolipid metabolic process	.
XM_022790380.1	XP_022646113.1^XP_022646113.1^Q:1-368,H:1-368^100%ID^E:0^.^.	XM_022790380.1.p1	568-1674[+]	KDEL1_HUMAN^KDEL1_HUMAN^Q:8-368,H:1-353^39.73%ID^E:8.09e-82^RecName: Full=KDEL motif-containing protein 1;^Eukaryota; Metazoa; Chordata; Craniata; Vertebrata; Euteleostomi; Mammalia; Eutheria; Euarchontoglires; Primates; Haplorrhini; Catarrhini; Hominidae; Homo	OXU22937.1^OXU22937.1^Q:31-368,H:44-369^40.058%ID^E:1.09e-84^.^.	.	PF05686.11^Glyco_transf_90^Glycosyl transferase family 90^200-357^E:4e-36	sigP:1^24^0.736^YES	.	ENOG410XT5U^KDEL (Lys-Asp-Glu-Leu) containing	KEGG:hsa:79070	GO:0005788^cellular_component^endoplasmic reticulum lumen`GO:0046527^molecular_function^glucosyltransferase activity`GO:0006664^biological_process^glycolipid metabolic process	.
XM_022790488.1	XP_022646223.1^XP_022646223.1^Q:1-567,H:1-567^100%ID^E:0^.^.	XM_022790488.1.p1	94-1797[+]	GLU2B_HUMAN^GLU2B_HUMAN^Q:28-529,H:15-506^38.462%ID^E:1.09e-101^RecName: Full=Glucosidase 2 subunit beta;^Eukaryota; Metazoa; Chordata; Craniata; Vertebrata; Euteleostomi; Mammalia; Eutheria; Euarchontoglires; Primates; Haplorrhini; Catarrhini; Hominidae; Homo	OXU24330.1^OXU24330.1^Q:50-122,H:103-177^57.333%ID^E:1.71e-20^.^.	JAU01320.1^JAU01320.1^Q:33-119,H:49-136^55.682%ID^E:7.57e-27^.^.	PF12999.6^PRKCSH-like^Glucosidase II beta subunit-like^29-184^E:3.1e-44`PF13202.5^EF-hand_5^EF hand^239-259^E:0.0041`PF13015.5^PRKCSH_1^Glucosidase II beta subunit-like protein^400-555^E:4.5e-26`PF07915.12^PRKCSH^Glucosidase II beta subunit-like protein^436-494^E:4.1e-09	sigP:1^23^0.744^YES	.	ENOG410XPE3^protein kinase C substrate	KEGG:hsa:5589`KO:K08288	GO:0005783^cellular_component^endoplasmic reticulum`GO:0005788^cellular_component^endoplasmic reticulum lumen`GO:0005622^cellular_component^intracellular`GO:0005509^molecular_function^calcium ion binding`GO:0044325^molecular_function^ion channel binding`GO:0051219^molecular_function^phosphoprotein binding`GO:0005080^molecular_function^protein kinase C binding`GO:0044267^biological_process^cellula…	GO:0005509^molecular_function^calcium ion binding
XM_022790572.1	XP_022646309.1^XP_022646309.1^Q:1-770,H:1-770^100%ID^E:0^.^.	XM_022790572.1.p1	1358-3670[+]	PA2_BOMTE^PA2_BOMTE^Q:587-689,H:1-96^44.762%ID^E:6.66e-20^RecName: Full=Phospholipase A2;^Eukaryota; Metazoa; Ecdysozoa; Arthropoda; Hexapoda; Insecta; Pterygota; Neoptera; Holometabola; Hymenoptera; Apocrita; Aculeata; Apoidea; Apidae; Bombus; Bombus	XP_012142828.1^XP_012142828.1^Q:572-689,H:3-113^44.538%ID^E:4.5e-27^.^.	JAC59039.1^JAC59039.1^Q:578-689,H:159-262^44.643%ID^E:4.11e-20^.^.	PF05826.11^Phospholip_A2_2^Phospholipase A2^588-690^E:2.9e-26	sigP:1^18^0.465^YES	.	.	.	GO:0005576^cellular_component^extracellular region`GO:0046872^molecular_function^metal ion binding`GO:0004623^molecular_function^phospholipase A2 activity`GO:0102567^molecular_function^phospholipase A2 activity (consuming 1,2-dipalmitoylphosphatidylcholine)`GO:0102568^molecular_function^phospholipase A2 activity consuming 1,2-dioleoylphosphatidylethanolamine)`GO:0050482^biological_process^arachid…	GO:0004623^molecular_function^phospholipase A2 activity`GO:0006644^biological_process^phospholipid metabolic process`GO:0050482^biological_process^arachidonic acid secretion
XM_022790573.1	XP_022646309.1^XP_022646309.1^Q:1-770,H:1-770^100%ID^E:0^.^.	XM_022790573.1.p1	282-2594[+]	PA2_BOMTE^PA2_BOMTE^Q:587-689,H:1-96^44.762%ID^E:6.66e-20^RecName: Full=Phospholipase A2;^Eukaryota; Metazoa; Ecdysozoa; Arthropoda; Hexapoda; Insecta; Pterygota; Neoptera; Holometabola; Hymenoptera; Apocrita; Aculeata; Apoidea; Apidae; Bombus; Bombus	XP_012142828.1^XP_012142828.1^Q:572-689,H:3-113^44.538%ID^E:4.5e-27^.^.	JAC59039.1^JAC59039.1^Q:578-689,H:159-262^44.643%ID^E:4.11e-20^.^.	PF05826.11^Phospholip_A2_2^Phospholipase A2^588-690^E:2.9e-26	sigP:1^18^0.465^YES	.	.	.	GO:0005576^cellular_component^extracellular region`GO:0046872^molecular_function^metal ion binding`GO:0004623^molecular_function^phospholipase A2 activity`GO:0102567^molecular_function^phospholipase A2 activity (consuming 1,2-dipalmitoylphosphatidylcholine)`GO:0102568^molecular_function^phospholipase A2 activity consuming 1,2-dioleoylphosphatidylethanolamine)`GO:0050482^biological_process^arachid…	GO:0004623^molecular_function^phospholipase A2 activity`GO:0006644^biological_process^phospholipid metabolic process`GO:0050482^biological_process^arachidonic acid secretion
XM_022790574.1	XP_022646309.1^XP_022646309.1^Q:1-770,H:1-770^100%ID^E:0^.^.	XM_022790574.1.p1	218-2530[+]	PA2_BOMTE^PA2_BOMTE^Q:587-689,H:1-96^44.762%ID^E:6.66e-20^RecName: Full=Phospholipase A2;^Eukaryota; Metazoa; Ecdysozoa; Arthropoda; Hexapoda; Insecta; Pterygota; Neoptera; Holometabola; Hymenoptera; Apocrita; Aculeata; Apoidea; Apidae; Bombus; Bombus	XP_012142828.1^XP_012142828.1^Q:572-689,H:3-113^44.538%ID^E:4.5e-27^.^.	JAC59039.1^JAC59039.1^Q:578-689,H:159-262^44.643%ID^E:4.11e-20^.^.	PF05826.11^Phospholip_A2_2^Phospholipase A2^588-690^E:2.9e-26	sigP:1^18^0.465^YES	.	.	.	GO:0005576^cellular_component^extracellular region`GO:0046872^molecular_function^metal ion binding`GO:0004623^molecular_function^phospholipase A2 activity`GO:0102567^molecular_function^phospholipase A2 activity (consuming 1,2-dipalmitoylphosphatidylcholine)`GO:0102568^molecular_function^phospholipase A2 activity consuming 1,2-dioleoylphosphatidylethanolamine)`GO:0050482^biological_process^arachid…	GO:0004623^molecular_function^phospholipase A2 activity`GO:0006644^biological_process^phospholipid metabolic process`GO:0050482^biological_process^arachidonic acid secretion
XM_022790575.1	XP_022646310.1^XP_022646310.1^Q:1-660,H:1-660^100%ID^E:0^.^.	XM_022790575.1.p1	1358-3340[+]	.	.	.	.	sigP:1^18^0.465^YES	.	.	.	.	.
XM_022790606.1	XP_022646341.1^XP_022646341.1^Q:1-1121,H:1-1121^100%ID^E:0^.^.	XM_022790606.1.p1	443-3808[+]	.	OXU18193.1^OXU18193.1^Q:313-425,H:795-899^54.867%ID^E:2.61e-35^.^.	.	PF01607.23^CBM_14^Chitin binding Peritrophin-A domain^352-410^E:1.2e-07	sigP:1^22^0.787^YES	.	.	.	.	GO:0008061^molecular_function^chitin binding`GO:0006030^biological_process^chitin metabolic process`GO:0005576^cellular_component^extracellular region
XM_022790608.1	XP_022646343.1^XP_022646343.1^Q:1-741,H:1-741^100%ID^E:0^.^.	XM_022790608.1.p1	162-2387[+]	BGH3_BOVIN^BGH3_BOVIN^Q:126-714,H:76-640^24.789%ID^E:1.19e-45^RecName: Full=Transforming growth factor-beta-induced protein ig-h3;^Eukaryota; Metazoa; Chordata; Craniata; Vertebrata; Euteleostomi; Mammalia; Eutheria; Laurasiatheria; Cetartiodactyla; Ruminantia; Pecora; Bovidae; Bovinae; Bos	OXU25312.1^OXU25312.1^Q:153-424,H:582-869^27.365%ID^E:1.29e-15^.^.`OXU25312.1^OXU25312.1^Q:430-705,H:582-869^26.936%ID^E:5.68e-15^.^.`OXU25312.1^OXU25312.1^Q:318-526,H:605-846^24.18%ID^E:2.58e-07^.^.	JAU01204.1^JAU01204.1^Q:56-706,H:55-700^45.827%ID^E:0^.^.`JAU01204.1^JAU01204.1^Q:430-713,H:154-424^28.07%ID^E:1.58e-28^.^.	PF02469.21^Fasciclin^Fasciclin domain^164-288^E:2.9e-18`PF02469.21^Fasciclin^Fasciclin domain^304-425^E:2.1e-23`PF02469.21^Fasciclin^Fasciclin domain^442-565^E:6.4e-18`PF02469.21^Fasciclin^Fasciclin domain^581-705^E:3.3e-22	sigP:1^16^0.752^YES	.	.	KEGG:bta:539596`KO:K19519	GO:0005578^cellular_component^proteinaceous extracellular matrix`GO:0005518^molecular_function^collagen binding`GO:0050840^molecular_function^extracellular matrix binding`GO:0005178^molecular_function^integrin binding`GO:0007155^biological_process^cell adhesion`GO:0008283^biological_process^cell proliferation	.
XM_022790611.1	XP_022646350.1^XP_022646350.1^Q:1-512,H:1-512^100%ID^E:0^.^.	XM_022790611.1.p1	2972-4510[+]	.	.	.	.	sigP:1^22^0.535^YES	.	.	.	.	.
XM_022790613.1	XP_022646350.1^XP_022646350.1^Q:1-512,H:1-512^100%ID^E:0^.^.	XM_022790613.1.p1	2994-4532[+]	.	.	.	.	sigP:1^22^0.535^YES	.	.	.	.	.
XM_022790614.1	XP_022646350.1^XP_022646350.1^Q:1-512,H:1-512^100%ID^E:0^.^.	XM_022790614.1.p1	1683-3221[+]	.	.	.	.	sigP:1^22^0.535^YES	.	.	.	.	.
XM_022790615.1	XP_022646350.1^XP_022646350.1^Q:1-512,H:1-512^100%ID^E:0^.^.	XM_022790615.1.p1	1884-3422[+]	.	.	.	.	sigP:1^22^0.535^YES	.	.	.	.	.
XM_022790616.1	XP_022646351.1^XP_022646351.1^Q:1-499,H:1-499^100%ID^E:0^.^.	XM_022790616.1.p1	2972-4471[+]	.	.	.	.	sigP:1^22^0.535^YES	.	.	.	.	.
XM_022790617.1	XP_022646352.1^XP_022646352.1^Q:1-439,H:1-439^100%ID^E:0^.^.	XM_022790617.1.p1	2972-4291[+]	.	.	.	.	sigP:1^22^0.535^YES	.	.	.	.	.
XM_022790657.1	XP_022646392.1^XP_022646392.1^Q:1-1398,H:1-1398^100%ID^E:0^.^.	XM_022790657.1.p1	615-4811[+]	TGO1_DROME^TGO1_DROME^Q:712-1118,H:794-1241^23.922%ID^E:2.18e-20^RecName: Full=Transport and Golgi organization protein 1 {ECO:0000303|PubMed:16452979};^Eukaryota; Metazoa; Ecdysozoa; Arthropoda; Hexapoda; Insecta; Pterygota; Neoptera; Holometabola; Diptera; Brachycera; Muscomorpha; Ephydroidea; Drosophilidae; Drosophila; Sophophora	.	.	.	sigP:1^19^0.643^YES	.	ENOG410XQT7^NA	KEGG:dme:Dmel_CG11098	GO:0012505^cellular_component^endomembrane system`GO:0070971^cellular_component^endoplasmic reticulum exit site`GO:0005794^cellular_component^Golgi apparatus`GO:0000137^cellular_component^Golgi cis cisterna`GO:0000139^cellular_component^Golgi membrane`GO:0016021^cellular_component^integral component of membrane`GO:0006887^biological_process^exocytosis`GO:0007030^biological_process^Golgi organizat…	.
XM_022790705.1	XP_022646446.1^XP_022646446.1^Q:1-335,H:1-335^100%ID^E:0^.^.	XM_022790705.1.p1	189-1196[+]	CYSP2_HOMAM^CYSP2_HOMAM^Q:1-335,H:1-323^51.335%ID^E:2.01e-113^RecName: Full=Digestive cysteine proteinase 2;^Eukaryota; Metazoa; Ecdysozoa; Arthropoda; Crustacea; Malacostraca; Eumalacostraca; Eucarida; Decapoda; Pleocyemata; Astacidea; Nephropoidea; Nephropidae; Homarus	OXU25714.1^OXU25714.1^Q:3-335,H:350-688^48.986%ID^E:3.33e-105^.^.`OXU25714.1^OXU25714.1^Q:5-332,H:4-336^49.102%ID^E:2.69e-104^.^.	JAU01563.1^JAU01563.1^Q:13-331,H:181-492^41.486%ID^E:1.64e-69^.^.	PF08246.11^Inhibitor_I29^Cathepsin propeptide inhibitor domain (I29)^28-86^E:7.6e-11`PF00112.22^Peptidase_C1^Papain family cysteine protease^118-334^E:2.5e-83	sigP:1^16^0.759^YES	.	.	.	GO:0008234^molecular_function^cysteine-type peptidase activity	GO:0008234^molecular_function^cysteine-type peptidase activity`GO:0006508^biological_process^proteolysis
XM_022790706.1	XP_022646446.1^XP_022646446.1^Q:1-335,H:1-335^100%ID^E:0^.^.	XM_022790706.1.p1	525-1532[+]	CYSP2_HOMAM^CYSP2_HOMAM^Q:1-335,H:1-323^51.335%ID^E:2.01e-113^RecName: Full=Digestive cysteine proteinase 2;^Eukaryota; Metazoa; Ecdysozoa; Arthropoda; Crustacea; Malacostraca; Eumalacostraca; Eucarida; Decapoda; Pleocyemata; Astacidea; Nephropoidea; Nephropidae; Homarus	OXU25714.1^OXU25714.1^Q:3-335,H:350-688^48.986%ID^E:3.33e-105^.^.`OXU25714.1^OXU25714.1^Q:5-332,H:4-336^49.102%ID^E:2.69e-104^.^.	JAU01563.1^JAU01563.1^Q:13-331,H:181-492^41.486%ID^E:1.64e-69^.^.	PF08246.11^Inhibitor_I29^Cathepsin propeptide inhibitor domain (I29)^28-86^E:7.6e-11`PF00112.22^Peptidase_C1^Papain family cysteine protease^118-334^E:2.5e-83	sigP:1^16^0.759^YES	.	.	.	GO:0008234^molecular_function^cysteine-type peptidase activity	GO:0008234^molecular_function^cysteine-type peptidase activity`GO:0006508^biological_process^proteolysis
XM_022790707.1	XP_022646446.1^XP_022646446.1^Q:1-335,H:1-335^100%ID^E:0^.^.	XM_022790707.1.p1	357-1364[+]	CYSP2_HOMAM^CYSP2_HOMAM^Q:1-335,H:1-323^51.335%ID^E:2.01e-113^RecName: Full=Digestive cysteine proteinase 2;^Eukaryota; Metazoa; Ecdysozoa; Arthropoda; Crustacea; Malacostraca; Eumalacostraca; Eucarida; Decapoda; Pleocyemata; Astacidea; Nephropoidea; Nephropidae; Homarus	OXU25714.1^OXU25714.1^Q:3-335,H:350-688^48.986%ID^E:3.33e-105^.^.`OXU25714.1^OXU25714.1^Q:5-332,H:4-336^49.102%ID^E:2.69e-104^.^.	JAU01563.1^JAU01563.1^Q:13-331,H:181-492^41.486%ID^E:1.64e-69^.^.	PF08246.11^Inhibitor_I29^Cathepsin propeptide inhibitor domain (I29)^28-86^E:7.6e-11`PF00112.22^Peptidase_C1^Papain family cysteine protease^118-334^E:2.5e-83	sigP:1^16^0.759^YES	.	.	.	GO:0008234^molecular_function^cysteine-type peptidase activity	GO:0008234^molecular_function^cysteine-type peptidase activity`GO:0006508^biological_process^proteolysis
XM_022790708.1	XP_022646446.1^XP_022646446.1^Q:1-335,H:1-335^100%ID^E:0^.^.	XM_022790708.1.p1	358-1365[+]	CYSP2_HOMAM^CYSP2_HOMAM^Q:1-335,H:1-323^51.335%ID^E:2.01e-113^RecName: Full=Digestive cysteine proteinase 2;^Eukaryota; Metazoa; Ecdysozoa; Arthropoda; Crustacea; Malacostraca; Eumalacostraca; Eucarida; Decapoda; Pleocyemata; Astacidea; Nephropoidea; Nephropidae; Homarus	OXU25714.1^OXU25714.1^Q:3-335,H:350-688^48.986%ID^E:3.33e-105^.^.`OXU25714.1^OXU25714.1^Q:5-332,H:4-336^49.102%ID^E:2.69e-104^.^.	JAU01563.1^JAU01563.1^Q:13-331,H:181-492^41.486%ID^E:1.64e-69^.^.	PF08246.11^Inhibitor_I29^Cathepsin propeptide inhibitor domain (I29)^28-86^E:7.6e-11`PF00112.22^Peptidase_C1^Papain family cysteine protease^118-334^E:2.5e-83	sigP:1^16^0.759^YES	.	.	.	GO:0008234^molecular_function^cysteine-type peptidase activity	GO:0008234^molecular_function^cysteine-type peptidase activity`GO:0006508^biological_process^proteolysis
XM_022790709.1	XP_022646446.1^XP_022646446.1^Q:1-335,H:1-335^100%ID^E:0^.^.	XM_022790709.1.p1	176-1183[+]	CYSP2_HOMAM^CYSP2_HOMAM^Q:1-335,H:1-323^51.335%ID^E:2.01e-113^RecName: Full=Digestive cysteine proteinase 2;^Eukaryota; Metazoa; Ecdysozoa; Arthropoda; Crustacea; Malacostraca; Eumalacostraca; Eucarida; Decapoda; Pleocyemata; Astacidea; Nephropoidea; Nephropidae; Homarus	OXU25714.1^OXU25714.1^Q:3-335,H:350-688^48.986%ID^E:3.33e-105^.^.`OXU25714.1^OXU25714.1^Q:5-332,H:4-336^49.102%ID^E:2.69e-104^.^.	JAU01563.1^JAU01563.1^Q:13-331,H:181-492^41.486%ID^E:1.64e-69^.^.	PF08246.11^Inhibitor_I29^Cathepsin propeptide inhibitor domain (I29)^28-86^E:7.6e-11`PF00112.22^Peptidase_C1^Papain family cysteine protease^118-334^E:2.5e-83	sigP:1^16^0.759^YES	.	.	.	GO:0008234^molecular_function^cysteine-type peptidase activity	GO:0008234^molecular_function^cysteine-type peptidase activity`GO:0006508^biological_process^proteolysis
XM_022790716.1	XP_022646454.1^XP_022646454.1^Q:1-397,H:1-397^100%ID^E:0^.^.	XM_022790716.1.p1	456-1649[+]	CUT1_CAEEL^CUT1_CAEEL^Q:49-284,H:30-270^27.381%ID^E:5.55e-13^RecName: Full=Cuticlin-1;^Eukaryota; Metazoa; Ecdysozoa; Nematoda; Chromadorea; Rhabditida; Rhabditoidea; Rhabditidae; Peloderinae; Caenorhabditis	OXU26019.1^OXU26019.1^Q:112-339,H:3-237^45.714%ID^E:6.18e-69^.^.	.	PF00100.22^Zona_pellucida^Zona pellucida-like domain^52-284^E:3.6e-24	sigP:1^16^0.907^YES	.	ENOG4111EBZ^ZP	KEGG:cel:CELE_C47G2.1	GO:0060102^cellular_component^collagen and cuticulin-based cuticle extracellular matrix`GO:0042302^molecular_function^structural constituent of cuticle	.
XM_022790717.1	XP_022646454.1^XP_022646454.1^Q:1-397,H:1-397^100%ID^E:0^.^.	XM_022790717.1.p1	456-1649[+]	CUT1_CAEEL^CUT1_CAEEL^Q:49-284,H:30-270^27.381%ID^E:5.55e-13^RecName: Full=Cuticlin-1;^Eukaryota; Metazoa; Ecdysozoa; Nematoda; Chromadorea; Rhabditida; Rhabditoidea; Rhabditidae; Peloderinae; Caenorhabditis	OXU26019.1^OXU26019.1^Q:112-339,H:3-237^45.714%ID^E:6.18e-69^.^.	.	PF00100.22^Zona_pellucida^Zona pellucida-like domain^52-284^E:3.6e-24	sigP:1^16^0.907^YES	.	ENOG4111EBZ^ZP	KEGG:cel:CELE_C47G2.1	GO:0060102^cellular_component^collagen and cuticulin-based cuticle extracellular matrix`GO:0042302^molecular_function^structural constituent of cuticle	.
XM_022790718.1	XP_022646454.1^XP_022646454.1^Q:1-397,H:1-397^100%ID^E:0^.^.	XM_022790718.1.p1	456-1649[+]	CUT1_CAEEL^CUT1_CAEEL^Q:49-284,H:30-270^27.381%ID^E:5.55e-13^RecName: Full=Cuticlin-1;^Eukaryota; Metazoa; Ecdysozoa; Nematoda; Chromadorea; Rhabditida; Rhabditoidea; Rhabditidae; Peloderinae; Caenorhabditis	OXU26019.1^OXU26019.1^Q:112-339,H:3-237^45.714%ID^E:6.18e-69^.^.	.	PF00100.22^Zona_pellucida^Zona pellucida-like domain^52-284^E:3.6e-24	sigP:1^16^0.907^YES	.	ENOG4111EBZ^ZP	KEGG:cel:CELE_C47G2.1	GO:0060102^cellular_component^collagen and cuticulin-based cuticle extracellular matrix`GO:0042302^molecular_function^structural constituent of cuticle	.
XM_022790719.1	XP_022646454.1^XP_022646454.1^Q:1-397,H:1-397^100%ID^E:0^.^.	XM_022790719.1.p1	456-1649[+]	CUT1_CAEEL^CUT1_CAEEL^Q:49-284,H:30-270^27.381%ID^E:5.55e-13^RecName: Full=Cuticlin-1;^Eukaryota; Metazoa; Ecdysozoa; Nematoda; Chromadorea; Rhabditida; Rhabditoidea; Rhabditidae; Peloderinae; Caenorhabditis	OXU26019.1^OXU26019.1^Q:112-339,H:3-237^45.714%ID^E:6.18e-69^.^.	.	PF00100.22^Zona_pellucida^Zona pellucida-like domain^52-284^E:3.6e-24	sigP:1^16^0.907^YES	.	ENOG4111EBZ^ZP	KEGG:cel:CELE_C47G2.1	GO:0060102^cellular_component^collagen and cuticulin-based cuticle extracellular matrix`GO:0042302^molecular_function^structural constituent of cuticle	.
XM_022790720.1	XP_022646455.1^XP_022646455.1^Q:1-343,H:1-343^100%ID^E:0^.^.	XM_022790720.1.p1	456-1487[+]	CUT1_CAEEL^CUT1_CAEEL^Q:49-284,H:30-270^27.381%ID^E:5.28e-13^RecName: Full=Cuticlin-1;^Eukaryota; Metazoa; Ecdysozoa; Nematoda; Chromadorea; Rhabditida; Rhabditoidea; Rhabditidae; Peloderinae; Caenorhabditis	OXU26019.1^OXU26019.1^Q:112-337,H:3-227^46.383%ID^E:2.19e-69^.^.	.	PF00100.22^Zona_pellucida^Zona pellucida-like domain^52-284^E:2.3e-24	sigP:1^16^0.907^YES	.	ENOG4111EBZ^ZP	KEGG:cel:CELE_C47G2.1	GO:0060102^cellular_component^collagen and cuticulin-based cuticle extracellular matrix`GO:0042302^molecular_function^structural constituent of cuticle	.
XM_022790865.1	XP_022646600.1^XP_022646600.1^Q:1-698,H:1-698^100%ID^E:0^.^.	XM_022790865.1.p1	2673-4769[+]	.	.	JAU00926.1^JAU00926.1^Q:108-453,H:51-384^24.457%ID^E:8.08e-22^.^.	.	sigP:1^18^0.64^YES	.	.	.	.	.
XM_022790866.1	XP_022646601.1^XP_022646601.1^Q:1-515,H:1-515^100%ID^E:0^.^.	XM_022790866.1.p1	2673-4220[+]	.	.	JAU00926.1^JAU00926.1^Q:108-453,H:51-384^24.728%ID^E:1.12e-21^.^.	.	sigP:1^18^0.64^YES	.	.	.	.	.
XM_022790879.1	XP_022646614.1^XP_022646614.1^Q:1-134,H:1-134^100%ID^E:1.86e-97^.^.	XM_022790879.1.p1	76-480[+]	CU168_IXORI^CU168_IXORI^Q:42-125,H:8-91^54.762%ID^E:9.98e-26^RecName: Full=Cuticle protein 16.8;^Eukaryota; Metazoa; Ecdysozoa; Arthropoda; Chelicerata; Arachnida; Acari; Parasitiformes; Ixodida; Ixodoidea; Ixodidae; Ixodinae; Ixodes	OXU20097.1^OXU20097.1^Q:40-132,H:310-420^40.708%ID^E:2.1e-08^.^.`OXU20097.1^OXU20097.1^Q:35-105,H:49-118^47.945%ID^E:9.09e-08^.^.`OXU20097.1^OXU20097.1^Q:9-105,H:149-236^34.694%ID^E:5.8e-06^.^.	JAC59036.1^JAC59036.1^Q:30-134,H:14-119^36.792%ID^E:5.75e-21^.^.	PF00379.22^Chitin_bind_4^Insect cuticle protein^45-96^E:5.5e-11	sigP:1^17^0.691^YES	.	.	.	GO:0008061^molecular_function^chitin binding`GO:0042302^molecular_function^structural constituent of cuticle	GO:0042302^molecular_function^structural constituent of cuticle
XM_022790891.1	XP_022646626.1^XP_022646626.1^Q:1-162,H:1-162^100%ID^E:2.4e-117^.^.	XM_022790891.1.p1	607-1095[+]	.	.	.	.	sigP:1^15^0.68^YES	.	.	.	.	.
XM_022790911.1	XP_022646650.1^XP_022646650.1^Q:1-452,H:1-452^100%ID^E:0^.^.	XM_022790911.1.p1	845-2203[+]	AGAL_HUMAN^AGAL_HUMAN^Q:25-416,H:28-416^48.995%ID^E:1.97e-137^RecName: Full=Alpha-galactosidase A;^Eukaryota; Metazoa; Chordata; Craniata; Vertebrata; Euteleostomi; Mammalia; Eutheria; Euarchontoglires; Primates; Haplorrhini; Catarrhini; Hominidae; Homo	OXU18533.1^OXU18533.1^Q:27-425,H:19-418^54.726%ID^E:2.98e-162^.^.	JAU00888.1^JAU00888.1^Q:25-409,H:31-416^47.927%ID^E:1.39e-136^.^.	PF16499.4^Melibiase_2^Alpha galactosidase A^36-318^E:2e-140`PF17450.1^Melibiase_2_C^Alpha galactosidase A C-terminal beta sandwich domain^321-411^E:5.8e-14	sigP:1^19^0.542^YES	.	ENOG410XPF1^alpha-galactosidase	KEGG:hsa:2717`KO:K01189	GO:0035578^cellular_component^azurophil granule lumen`GO:0005737^cellular_component^cytoplasm`GO:0070062^cellular_component^extracellular exosome`GO:0005576^cellular_component^extracellular region`GO:0005794^cellular_component^Golgi apparatus`GO:0043202^cellular_component^lysosomal lumen`GO:0005764^cellular_component^lysosome`GO:0004557^molecular_function^alpha-galactosidase activity`GO:0003824^m…	GO:0004553^molecular_function^hydrolase activity, hydrolyzing O-glycosyl compounds`GO:0005975^biological_process^carbohydrate metabolic process
XM_022790912.1	XP_022646650.1^XP_022646650.1^Q:1-452,H:1-452^100%ID^E:0^.^.	XM_022790912.1.p1	1188-2546[+]	AGAL_HUMAN^AGAL_HUMAN^Q:25-416,H:28-416^48.995%ID^E:1.97e-137^RecName: Full=Alpha-galactosidase A;^Eukaryota; Metazoa; Chordata; Craniata; Vertebrata; Euteleostomi; Mammalia; Eutheria; Euarchontoglires; Primates; Haplorrhini; Catarrhini; Hominidae; Homo	OXU18533.1^OXU18533.1^Q:27-425,H:19-418^54.726%ID^E:2.98e-162^.^.	JAU00888.1^JAU00888.1^Q:25-409,H:31-416^47.927%ID^E:1.39e-136^.^.	PF16499.4^Melibiase_2^Alpha galactosidase A^36-318^E:2e-140`PF17450.1^Melibiase_2_C^Alpha galactosidase A C-terminal beta sandwich domain^321-411^E:5.8e-14	sigP:1^19^0.542^YES	.	ENOG410XPF1^alpha-galactosidase	KEGG:hsa:2717`KO:K01189	GO:0035578^cellular_component^azurophil granule lumen`GO:0005737^cellular_component^cytoplasm`GO:0070062^cellular_component^extracellular exosome`GO:0005576^cellular_component^extracellular region`GO:0005794^cellular_component^Golgi apparatus`GO:0043202^cellular_component^lysosomal lumen`GO:0005764^cellular_component^lysosome`GO:0004557^molecular_function^alpha-galactosidase activity`GO:0003824^m…	GO:0004553^molecular_function^hydrolase activity, hydrolyzing O-glycosyl compounds`GO:0005975^biological_process^carbohydrate metabolic process
XM_022790913.1	XP_022646650.1^XP_022646650.1^Q:1-452,H:1-452^100%ID^E:0^.^.	XM_022790913.1.p1	1288-2646[+]	AGAL_HUMAN^AGAL_HUMAN^Q:25-416,H:28-416^48.995%ID^E:1.97e-137^RecName: Full=Alpha-galactosidase A;^Eukaryota; Metazoa; Chordata; Craniata; Vertebrata; Euteleostomi; Mammalia; Eutheria; Euarchontoglires; Primates; Haplorrhini; Catarrhini; Hominidae; Homo	OXU18533.1^OXU18533.1^Q:27-425,H:19-418^54.726%ID^E:2.98e-162^.^.	JAU00888.1^JAU00888.1^Q:25-409,H:31-416^47.927%ID^E:1.39e-136^.^.	PF16499.4^Melibiase_2^Alpha galactosidase A^36-318^E:2e-140`PF17450.1^Melibiase_2_C^Alpha galactosidase A C-terminal beta sandwich domain^321-411^E:5.8e-14	sigP:1^19^0.542^YES	.	ENOG410XPF1^alpha-galactosidase	KEGG:hsa:2717`KO:K01189	GO:0035578^cellular_component^azurophil granule lumen`GO:0005737^cellular_component^cytoplasm`GO:0070062^cellular_component^extracellular exosome`GO:0005576^cellular_component^extracellular region`GO:0005794^cellular_component^Golgi apparatus`GO:0043202^cellular_component^lysosomal lumen`GO:0005764^cellular_component^lysosome`GO:0004557^molecular_function^alpha-galactosidase activity`GO:0003824^m…	GO:0004553^molecular_function^hydrolase activity, hydrolyzing O-glycosyl compounds`GO:0005975^biological_process^carbohydrate metabolic process
XM_022790914.1	XP_022646650.1^XP_022646650.1^Q:1-452,H:1-452^100%ID^E:0^.^.	XM_022790914.1.p1	422-1780[+]	AGAL_HUMAN^AGAL_HUMAN^Q:25-416,H:28-416^48.995%ID^E:1.97e-137^RecName: Full=Alpha-galactosidase A;^Eukaryota; Metazoa; Chordata; Craniata; Vertebrata; Euteleostomi; Mammalia; Eutheria; Euarchontoglires; Primates; Haplorrhini; Catarrhini; Hominidae; Homo	OXU18533.1^OXU18533.1^Q:27-425,H:19-418^54.726%ID^E:2.98e-162^.^.	JAU00888.1^JAU00888.1^Q:25-409,H:31-416^47.927%ID^E:1.39e-136^.^.	PF16499.4^Melibiase_2^Alpha galactosidase A^36-318^E:2e-140`PF17450.1^Melibiase_2_C^Alpha galactosidase A C-terminal beta sandwich domain^321-411^E:5.8e-14	sigP:1^19^0.542^YES	.	ENOG410XPF1^alpha-galactosidase	KEGG:hsa:2717`KO:K01189	GO:0035578^cellular_component^azurophil granule lumen`GO:0005737^cellular_component^cytoplasm`GO:0070062^cellular_component^extracellular exosome`GO:0005576^cellular_component^extracellular region`GO:0005794^cellular_component^Golgi apparatus`GO:0043202^cellular_component^lysosomal lumen`GO:0005764^cellular_component^lysosome`GO:0004557^molecular_function^alpha-galactosidase activity`GO:0003824^m…	GO:0004553^molecular_function^hydrolase activity, hydrolyzing O-glycosyl compounds`GO:0005975^biological_process^carbohydrate metabolic process
XM_022790915.1	XP_022646650.1^XP_022646650.1^Q:1-452,H:1-452^100%ID^E:0^.^.	XM_022790915.1.p1	106-1464[+]	AGAL_HUMAN^AGAL_HUMAN^Q:25-416,H:28-416^48.995%ID^E:1.97e-137^RecName: Full=Alpha-galactosidase A;^Eukaryota; Metazoa; Chordata; Craniata; Vertebrata; Euteleostomi; Mammalia; Eutheria; Euarchontoglires; Primates; Haplorrhini; Catarrhini; Hominidae; Homo	OXU18533.1^OXU18533.1^Q:27-425,H:19-418^54.726%ID^E:2.98e-162^.^.	JAU00888.1^JAU00888.1^Q:25-409,H:31-416^47.927%ID^E:1.39e-136^.^.	PF16499.4^Melibiase_2^Alpha galactosidase A^36-318^E:2e-140`PF17450.1^Melibiase_2_C^Alpha galactosidase A C-terminal beta sandwich domain^321-411^E:5.8e-14	sigP:1^19^0.542^YES	.	ENOG410XPF1^alpha-galactosidase	KEGG:hsa:2717`KO:K01189	GO:0035578^cellular_component^azurophil granule lumen`GO:0005737^cellular_component^cytoplasm`GO:0070062^cellular_component^extracellular exosome`GO:0005576^cellular_component^extracellular region`GO:0005794^cellular_component^Golgi apparatus`GO:0043202^cellular_component^lysosomal lumen`GO:0005764^cellular_component^lysosome`GO:0004557^molecular_function^alpha-galactosidase activity`GO:0003824^m…	GO:0004553^molecular_function^hydrolase activity, hydrolyzing O-glycosyl compounds`GO:0005975^biological_process^carbohydrate metabolic process
XM_022790932.1	XP_022646667.1^XP_022646667.1^Q:1-243,H:1-243^100%ID^E:3.83e-177^.^.	XM_022790932.1.p1	132-863[+]	.	OXU27687.1^OXU27687.1^Q:32-91,H:720-779^38.333%ID^E:1.12e-06^.^.	JAU02647.1^JAU02647.1^Q:31-90,H:33-92^46.667%ID^E:1.13e-14^.^.	PF01607.23^CBM_14^Chitin binding Peritrophin-A domain^42-87^E:3.6e-06	sigP:1^20^0.897^YES	.	.	.	.	GO:0008061^molecular_function^chitin binding`GO:0006030^biological_process^chitin metabolic process`GO:0005576^cellular_component^extracellular region
XM_022790933.1	XP_022646668.1^XP_022646668.1^Q:1-160,H:1-160^100%ID^E:3.47e-115^.^.	XM_022790933.1.p1	179-661[+]	.	OXU27904.1^OXU27904.1^Q:29-91,H:35-97^36.508%ID^E:1.7e-08^.^.	JAU02647.1^JAU02647.1^Q:30-89,H:32-92^47.541%ID^E:2.56e-12^.^.	PF01607.23^CBM_14^Chitin binding Peritrophin-A domain^39-86^E:4.7e-06	sigP:1^20^0.831^YES	.	.	.	.	GO:0008061^molecular_function^chitin binding`GO:0006030^biological_process^chitin metabolic process`GO:0005576^cellular_component^extracellular region
XM_022790980.1	XP_022646715.1^XP_022646715.1^Q:1-333,H:1-333^100%ID^E:0^.^.	XM_022790980.1.p1	256-1257[+]	COL11_CHICK^COL11_CHICK^Q:218-333,H:154-265^30.172%ID^E:1.03e-10^RecName: Full=Collectin-11;^Eukaryota; Metazoa; Chordata; Craniata; Vertebrata; Euteleostomi; Archelosauria; Archosauria; Dinosauria; Saurischia; Theropoda; Coelurosauria; Aves; Neognathae; Galloanserae; Galliformes; Phasianidae; Phasianinae; Gallus	OXU27309.1^OXU27309.1^Q:157-324,H:200-370^27.273%ID^E:2.11e-07^.^.	.	PF00059.20^Lectin_C^Lectin C-type domain^223-333^E:3.7e-11	sigP:1^36^0.614^YES	.	ENOG4110NRD^Collectin sub-family member 11	KEGG:gga:428649`KO:K10066	GO:0005581^cellular_component^collagen trimer`GO:0005576^cellular_component^extracellular region`GO:0005537^molecular_function^mannose binding`GO:0032502^biological_process^developmental process`GO:0007275^biological_process^multicellular organism development	.
XM_022791030.1	XP_022646765.1^XP_022646765.1^Q:1-2527,H:1-2527^100%ID^E:0^.^.	XM_022791030.1.p1	2737-10320[+]	GCN1_MOUSE^GCN1_MOUSE^Q:29-2526,H:184-2670^40.823%ID^E:0^RecName: Full=eIF-2-alpha kinase activator GCN1 {ECO:0000305};^Eukaryota; Metazoa; Chordata; Craniata; Vertebrata; Euteleostomi; Mammalia; Eutheria; Euarchontoglires; Glires; Rodentia; Myomorpha; Muroidea; Muridae; Murinae; Mus; Mus	OXU28176.1^OXU28176.1^Q:552-2526,H:717-2654^48.163%ID^E:0^.^.`OXU28176.1^OXU28176.1^Q:72-314,H:209-452^26.531%ID^E:2.73e-16^.^.	.	PF13646.5^HEAT_2^HEAT repeats^1325-1416^E:1.9e-06`PF02985.21^HEAT^HEAT repeat^1483-1512^E:0.00064	sigP:1^19^0.506^YES	.	ENOG410XPSD^GCN1 general control of amino-acid synthesis 1-like 1 (Yeast)	KEGG:mmu:231659	GO:0005829^cellular_component^cytosol`GO:0005844^cellular_component^polysome`GO:0045296^molecular_function^cadherin binding`GO:0019901^molecular_function^protein kinase binding`GO:0019887^molecular_function^protein kinase regulator activity`GO:0043022^molecular_function^ribosome binding`GO:0034198^biological_process^cellular response to amino acid starvation`GO:1990253^biological_process^cellular…	GO:0005515^molecular_function^protein binding
XM_022791067.1	XP_022646802.1^XP_022646802.1^Q:1-249,H:1-249^100%ID^E:0^.^.	XM_022791067.1.p1	151-900[+]	FBLN1_CHICK^FBLN1_CHICK^Q:33-243,H:30-290^24.46%ID^E:3.52e-07^RecName: Full=Fibulin-1;^Eukaryota; Metazoa; Chordata; Craniata; Vertebrata; Euteleostomi; Archelosauria; Archosauria; Dinosauria; Saurischia; Theropoda; Coelurosauria; Aves; Neognathae; Galloanserae; Galliformes; Phasianidae; Phasianinae; Gallus	OXU25020.1^OXU25020.1^Q:161-242,H:1341-1407^33.735%ID^E:1.96e-07^.^.	.	PF07645.14^EGF_CA^Calcium-binding EGF domain^216-246^E:5.9e-07	sigP:1^19^0.792^YES	.	ENOG410Y194^Fibulin 2	KEGG:gga:373979`KO:K17307	GO:0005578^cellular_component^proteinaceous extracellular matrix`GO:0005509^molecular_function^calcium ion binding`GO:0016504^molecular_function^peptidase activator activity`GO:0030198^biological_process^extracellular matrix organization	GO:0005509^molecular_function^calcium ion binding
XM_022791078.1	XP_022646813.1^XP_022646813.1^Q:1-389,H:1-389^100%ID^E:0^.^.	XM_022791078.1.p1	198-1367[+]	ASAH1_MOUSE^ASAH1_MOUSE^Q:4-389,H:7-394^43.655%ID^E:1.86e-122^RecName: Full=Acid ceramidase;^Eukaryota; Metazoa; Chordata; Craniata; Vertebrata; Euteleostomi; Mammalia; Eutheria; Euarchontoglires; Glires; Rodentia; Myomorpha; Muroidea; Muridae; Murinae; Mus; Mus	.	.	PF15508.5^NAAA-beta^beta subunit of N-acylethanolamine-hydrolyzing acid amidase^43-91^E:1.8e-10`PF02275.17^CBAH^Linear amide C-N hydrolases, choloylglycine hydrolase family^134-280^E:8.6e-12	sigP:1^19^0.792^YES	.	ENOG410XQ6Y^N-acylsphingosine amidohydrolase (acid ceramidase) 1	KEGG:mmu:11886`KO:K12348	GO:0005615^cellular_component^extracellular space`GO:0005764^cellular_component^lysosome`GO:0017040^molecular_function^N-acylsphingosine amidohydrolase activity`GO:0006629^biological_process^lipid metabolic process	.
XM_022791218.1	XP_022646985.1^XP_022646985.1^Q:1-263,H:1-263^100%ID^E:0^.^.	XM_022791218.1.p1	241-1032[+]	.	.	.	.	sigP:1^27^0.623^YES	.	.	.	.	.
XM_022791224.1	XP_022646985.1^XP_022646985.1^Q:1-263,H:1-263^100%ID^E:0^.^.	XM_022791224.1.p1	237-1028[+]	.	.	.	.	sigP:1^27^0.623^YES	.	.	.	.	.
XM_022791228.1	XP_022646965.1^XP_022646965.1^Q:1-866,H:1-866^100%ID^E:0^.^.	XM_022791228.1.p1	1156-3756[+]	STAU2_DANRE^STAU2_DANRE^Q:204-842,H:2-563^38.922%ID^E:6.08e-110^RecName: Full=Double-stranded RNA-binding protein Staufen homolog 2;^Eukaryota; Metazoa; Chordata; Craniata; Vertebrata; Euteleostomi; Actinopterygii; Neopterygii; Teleostei; Ostariophysi; Cypriniformes; Cyprinidae; Danio	OXU23506.1^OXU23506.1^Q:207-861,H:185-789^41.418%ID^E:5.6e-123^.^.	JAU01707.1^JAU01707.1^Q:430-633,H:3-205^25.114%ID^E:6.49e-09^.^.	PF00035.25^dsrm^Double-stranded RNA binding motif^211-275^E:2.6e-11`PF00035.25^dsrm^Double-stranded RNA binding motif^433-494^E:9.8e-08`PF00035.25^dsrm^Double-stranded RNA binding motif^566-633^E:3e-12`PF16482.4^Staufen_C^Staufen C-terminal domain^703-838^E:1.5e-23	sigP:1^26^0.552^YES	.	ENOG410XSCK^RNA binding protein	.	GO:0005874^cellular_component^microtubule`GO:0003723^molecular_function^RNA binding`GO:0007281^biological_process^germ cell development`GO:0008354^biological_process^germ cell migration	.
XM_022791229.1	XP_022646965.1^XP_022646965.1^Q:1-866,H:1-866^100%ID^E:0^.^.	XM_022791229.1.p1	1835-4435[+]	STAU2_DANRE^STAU2_DANRE^Q:204-842,H:2-563^38.922%ID^E:6.08e-110^RecName: Full=Double-stranded RNA-binding protein Staufen homolog 2;^Eukaryota; Metazoa; Chordata; Craniata; Vertebrata; Euteleostomi; Actinopterygii; Neopterygii; Teleostei; Ostariophysi; Cypriniformes; Cyprinidae; Danio	OXU23506.1^OXU23506.1^Q:207-861,H:185-789^41.418%ID^E:5.6e-123^.^.	JAU01707.1^JAU01707.1^Q:430-633,H:3-205^25.114%ID^E:6.49e-09^.^.	PF00035.25^dsrm^Double-stranded RNA binding motif^211-275^E:2.6e-11`PF00035.25^dsrm^Double-stranded RNA binding motif^433-494^E:9.8e-08`PF00035.25^dsrm^Double-stranded RNA binding motif^566-633^E:3e-12`PF16482.4^Staufen_C^Staufen C-terminal domain^703-838^E:1.5e-23	sigP:1^26^0.552^YES	.	ENOG410XSCK^RNA binding protein	.	GO:0005874^cellular_component^microtubule`GO:0003723^molecular_function^RNA binding`GO:0007281^biological_process^germ cell development`GO:0008354^biological_process^germ cell migration	.
XM_022791230.1	XP_022646965.1^XP_022646965.1^Q:1-866,H:1-866^100%ID^E:0^.^.	XM_022791230.1.p1	1156-3756[+]	STAU2_DANRE^STAU2_DANRE^Q:204-842,H:2-563^38.922%ID^E:6.08e-110^RecName: Full=Double-stranded RNA-binding protein Staufen homolog 2;^Eukaryota; Metazoa; Chordata; Craniata; Vertebrata; Euteleostomi; Actinopterygii; Neopterygii; Teleostei; Ostariophysi; Cypriniformes; Cyprinidae; Danio	OXU23506.1^OXU23506.1^Q:207-861,H:185-789^41.418%ID^E:5.6e-123^.^.	JAU01707.1^JAU01707.1^Q:430-633,H:3-205^25.114%ID^E:6.49e-09^.^.	PF00035.25^dsrm^Double-stranded RNA binding motif^211-275^E:2.6e-11`PF00035.25^dsrm^Double-stranded RNA binding motif^433-494^E:9.8e-08`PF00035.25^dsrm^Double-stranded RNA binding motif^566-633^E:3e-12`PF16482.4^Staufen_C^Staufen C-terminal domain^703-838^E:1.5e-23	sigP:1^26^0.552^YES	.	ENOG410XSCK^RNA binding protein	.	GO:0005874^cellular_component^microtubule`GO:0003723^molecular_function^RNA binding`GO:0007281^biological_process^germ cell development`GO:0008354^biological_process^germ cell migration	.
XM_022791233.1	XP_022646985.1^XP_022646985.1^Q:1-263,H:1-263^100%ID^E:0^.^.	XM_022791233.1.p1	94-885[+]	.	.	.	.	sigP:1^27^0.623^YES	.	.	.	.	.
XM_022791242.1	XP_022646985.1^XP_022646985.1^Q:1-263,H:1-263^100%ID^E:0^.^.	XM_022791242.1.p1	75-866[+]	.	.	.	.	sigP:1^27^0.623^YES	.	.	.	.	.
XM_022791249.1	XP_022646983.1^XP_022646983.1^Q:1-397,H:24-420^100%ID^E:0^.^.	XM_022791249.1.p1	227-1420[+]	RNDI_DICDI^RNDI_DICDI^Q:196-380,H:32-205^32.447%ID^E:2.04e-24^RecName: Full=Ribonuclease DdI;^Eukaryota; Amoebozoa; Mycetozoa; Dictyostelids; Dictyosteliales; Dictyosteliaceae; Dictyostelium	OXU24073.1^OXU24073.1^Q:190-390,H:33-242^29.577%ID^E:2.07e-25^.^.	.	PF00445.17^Ribonuclease_T2^Ribonuclease T2 family^199-380^E:2.2e-44	sigP:1^18^0.597^YES	.	ENOG4111M7G^ribonuclease T2 activity	KEGG:ddi:DDB_G0281293`KO:K01166	GO:0005764^cellular_component^lysosome`GO:0033897^molecular_function^ribonuclease T2 activity`GO:0003723^molecular_function^RNA binding	GO:0003723^molecular_function^RNA binding`GO:0033897^molecular_function^ribonuclease T2 activity
XM_022791250.1	XP_022646985.1^XP_022646985.1^Q:3-265,H:1-263^100%ID^E:0^.^.	XM_022791250.1.p1	2-799[+]	.	.	.	.	sigP:1^29^0.593^YES	.	.	.	.	.
XM_022791293.1	XP_022647078.1^XP_022647078.1^Q:1-187,H:1-187^100%ID^E:1.56e-139^.^.	XM_022791293.1.p1	1517-2080[+]	.	.	.	PF13927.5^Ig_3^Immunoglobulin domain^55-137^E:2.9e-07`PF07686.16^V-set^Immunoglobulin V-set domain^58-151^E:7.3e-06	sigP:1^39^0.582^YES	.	.	.	.	.
XM_022791302.1	XP_022647078.1^XP_022647078.1^Q:1-187,H:1-187^100%ID^E:1.56e-139^.^.	XM_022791302.1.p1	1371-1934[+]	.	.	.	PF13927.5^Ig_3^Immunoglobulin domain^55-137^E:2.9e-07`PF07686.16^V-set^Immunoglobulin V-set domain^58-151^E:7.3e-06	sigP:1^39^0.582^YES	.	.	.	.	.
XM_022791307.1	XP_022647044.1^XP_022647044.1^Q:1-370,H:1-370^100%ID^E:0^.^.	XM_022791307.1.p1	907-2019[+]	.	.	.	.	sigP:1^16^0.785^YES	.	.	.	.	.
XM_022791308.1	XP_022647044.1^XP_022647044.1^Q:1-370,H:1-370^100%ID^E:0^.^.	XM_022791308.1.p1	2439-3551[+]	.	.	.	.	sigP:1^16^0.785^YES	.	.	.	.	.
XM_022791309.1	XP_022647044.1^XP_022647044.1^Q:1-370,H:1-370^100%ID^E:0^.^.	XM_022791309.1.p1	853-1965[+]	.	.	.	.	sigP:1^16^0.785^YES	.	.	.	.	.
XM_022791310.1	XP_022647045.1^XP_022647045.1^Q:1-347,H:1-347^100%ID^E:0^.^.	XM_022791310.1.p1	907-1950[+]	.	.	.	.	sigP:1^16^0.785^YES	.	.	.	.	.
XM_022791311.1	XP_022647078.1^XP_022647078.1^Q:1-187,H:1-187^100%ID^E:1.56e-139^.^.	XM_022791311.1.p1	1687-2250[+]	.	.	.	PF13927.5^Ig_3^Immunoglobulin domain^55-137^E:2.9e-07`PF07686.16^V-set^Immunoglobulin V-set domain^58-151^E:7.3e-06	sigP:1^39^0.582^YES	.	.	.	.	.
XM_022791321.1	XP_022647078.1^XP_022647078.1^Q:1-187,H:1-187^100%ID^E:1.56e-139^.^.	XM_022791321.1.p1	1604-2167[+]	.	.	.	PF13927.5^Ig_3^Immunoglobulin domain^55-137^E:2.9e-07`PF07686.16^V-set^Immunoglobulin V-set domain^58-151^E:7.3e-06	sigP:1^39^0.582^YES	.	.	.	.	.
XM_022791331.1	XP_022647078.1^XP_022647078.1^Q:1-187,H:1-187^100%ID^E:1.56e-139^.^.	XM_022791331.1.p1	1541-2104[+]	.	.	.	PF13927.5^Ig_3^Immunoglobulin domain^55-137^E:2.9e-07`PF07686.16^V-set^Immunoglobulin V-set domain^58-151^E:7.3e-06	sigP:1^39^0.582^YES	.	.	.	.	.
XM_022791334.1	XP_022647078.1^XP_022647078.1^Q:1-187,H:1-187^100%ID^E:1.56e-139^.^.	XM_022791334.1.p1	1383-1946[+]	.	.	.	PF13927.5^Ig_3^Immunoglobulin domain^55-137^E:2.9e-07`PF07686.16^V-set^Immunoglobulin V-set domain^58-151^E:7.3e-06	sigP:1^39^0.582^YES	.	.	.	.	.
XM_022791338.1	XP_022647073.1^XP_022647073.1^Q:1-497,H:1-497^100%ID^E:0^.^.	XM_022791338.1.p1	3430-4923[+]	.	.	.	.	sigP:1^25^0.702^YES	.	.	.	.	.
XM_022791343.1	XP_022647078.1^XP_022647078.1^Q:1-187,H:1-187^100%ID^E:1.56e-139^.^.	XM_022791343.1.p1	1235-1798[+]	.	.	.	PF13927.5^Ig_3^Immunoglobulin domain^55-137^E:2.9e-07`PF07686.16^V-set^Immunoglobulin V-set domain^58-151^E:7.3e-06	sigP:1^39^0.582^YES	.	.	.	.	.
XM_022791372.1	XP_022647107.1^XP_022647107.1^Q:1-196,H:1-196^100%ID^E:3.8e-148^.^.	XM_022791372.1.p1	366-956[+]	.	.	.	.	sigP:1^20^0.919^YES	.	.	.	.	.
XM_022791382.1	XP_022647117.1^XP_022647117.1^Q:1-192,H:1-192^100%ID^E:6.28e-144^.^.	XM_022791382.1.p1	368-946[+]	.	.	.	.	sigP:1^16^0.474^YES	.	.	.	.	.
XM_022791390.1	XP_022647125.1^XP_022647125.1^Q:1-188,H:1-188^100%ID^E:1.55e-141^.^.	XM_022791390.1.p1	511-1077[+]	.	.	.	.	sigP:1^12^0.666^YES	.	.	.	.	.
XM_022791394.1	XP_022647129.1^XP_022647129.1^Q:7-648,H:1-642^100%ID^E:0^.^.	XM_022791394.1.p1	2-1948[+]	ACE_MESAU^ACE_MESAU^Q:49-647,H:648-1235^45.199%ID^E:2.56e-173^RecName: Full=Angiotensin-converting enzyme;^Eukaryota; Metazoa; Chordata; Craniata; Vertebrata; Euteleostomi; Mammalia; Eutheria; Euarchontoglires; Glires; Rodentia; Myomorpha; Muroidea; Cricetidae; Cricetinae; Mesocricetus`ACE_MESAU^ACE_MESAU^Q:44-637,H:40-629^42.193%ID^E:9.53e-152^RecName: Full=Angiotensin-converting enzyme;^Eukaryo…	OXU22173.1^OXU22173.1^Q:40-638,H:16-630^38.978%ID^E:5.07e-163^.^.	.	PF01401.17^Peptidase_M2^Angiotensin-converting enzyme^52-637^E:6.2e-204	sigP:1^25^0.663^YES	.	.	.	GO:0005737^cellular_component^cytoplasm`GO:0005576^cellular_component^extracellular region`GO:0016021^cellular_component^integral component of membrane`GO:0005886^cellular_component^plasma membrane`GO:0004180^molecular_function^carboxypeptidase activity`GO:0046872^molecular_function^metal ion binding`GO:0008237^molecular_function^metallopeptidase activity`GO:0008241^molecular_function^peptidyl-di…	GO:0008237^molecular_function^metallopeptidase activity`GO:0008241^molecular_function^peptidyl-dipeptidase activity`GO:0006508^biological_process^proteolysis`GO:0016020^cellular_component^membrane
XM_022791408.1	XP_022647143.1^XP_022647143.1^Q:1-153,H:1-153^100%ID^E:2.05e-114^.^.	XM_022791408.1.p1	382-843[+]	.	.	.	.	sigP:1^20^0.919^YES	.	.	.	.	.
XM_022791417.1	XP_022647152.1^XP_022647152.1^Q:1-141,H:1-141^100%ID^E:1.87e-104^.^.	XM_022791417.1.p1	381-806[+]	.	.	.	.	sigP:1^20^0.919^YES	.	.	.	.	.
XM_022791419.1	XP_022647156.1^XP_022647156.1^Q:1-960,H:1-960^100%ID^E:0^.^.	XM_022791419.1.p1	898-3780[+]	MLRP2_ACRMI^MLRP2_ACRMI^Q:151-945,H:2079-2769^29.122%ID^E:5.24e-76^RecName: Full=MAM and LDL-receptor class A domain-containing protein 2;^Eukaryota; Metazoa; Cnidaria; Anthozoa; Hexacorallia; Scleractinia; Astrocoeniina; Acroporidae; Acropora`MLRP2_ACRMI^MLRP2_ACRMI^Q:159-945,H:201-885^28.224%ID^E:1.56e-70^RecName: Full=MAM and LDL-receptor class A domain-containing protein 2;^Eukaryota; Metazoa…	OXU26669.1^OXU26669.1^Q:380-542,H:152-313^31.548%ID^E:4.2e-15^.^.`OXU26669.1^OXU26669.1^Q:541-735,H:135-314^28.713%ID^E:9.28e-14^.^.	JAU00868.1^JAU00868.1^Q:283-949,H:2336-2946^25.141%ID^E:2.43e-35^.^.`JAU00868.1^JAU00868.1^Q:267-762,H:681-1130^26.306%ID^E:7.25e-24^.^.`JAU00868.1^JAU00868.1^Q:159-759,H:1118-1674^24.651%ID^E:1.78e-23^.^.`JAU00868.1^JAU00868.1^Q:260-863,H:2475-3026^22.292%ID^E:2e-20^.^.`JAU00868.1^JAU00868.1^Q:359-764,H:604-954^25.182%ID^E:2.9e-20^.^.`JAU00868.1^JAU00868.1^Q:114-949,H:2064-2760^21.893%ID^E:3.77e…	PF00629.22^MAM^MAM domain, meprin/A5/mu^159-367^E:9.3e-17`PF00629.22^MAM^MAM domain, meprin/A5/mu^380-545^E:3.3e-35`PF00629.22^MAM^MAM domain, meprin/A5/mu^558-737^E:8.7e-29`PF00629.22^MAM^MAM domain, meprin/A5/mu^802-945^E:1.1e-12	sigP:1^19^0.772^YES	.	.	.	GO:0005576^cellular_component^extracellular region`GO:0016020^cellular_component^membrane	GO:0016020^cellular_component^membrane
XM_022791420.1	XP_022647156.1^XP_022647156.1^Q:1-960,H:1-960^100%ID^E:0^.^.	XM_022791420.1.p1	424-3306[+]	MLRP2_ACRMI^MLRP2_ACRMI^Q:151-945,H:2079-2769^29.122%ID^E:5.24e-76^RecName: Full=MAM and LDL-receptor class A domain-containing protein 2;^Eukaryota; Metazoa; Cnidaria; Anthozoa; Hexacorallia; Scleractinia; Astrocoeniina; Acroporidae; Acropora`MLRP2_ACRMI^MLRP2_ACRMI^Q:159-945,H:201-885^28.224%ID^E:1.56e-70^RecName: Full=MAM and LDL-receptor class A domain-containing protein 2;^Eukaryota; Metazoa…	OXU26669.1^OXU26669.1^Q:380-542,H:152-313^31.548%ID^E:4.2e-15^.^.`OXU26669.1^OXU26669.1^Q:541-735,H:135-314^28.713%ID^E:9.28e-14^.^.	JAU00868.1^JAU00868.1^Q:283-949,H:2336-2946^25.141%ID^E:2.43e-35^.^.`JAU00868.1^JAU00868.1^Q:267-762,H:681-1130^26.306%ID^E:7.25e-24^.^.`JAU00868.1^JAU00868.1^Q:159-759,H:1118-1674^24.651%ID^E:1.78e-23^.^.`JAU00868.1^JAU00868.1^Q:260-863,H:2475-3026^22.292%ID^E:2e-20^.^.`JAU00868.1^JAU00868.1^Q:359-764,H:604-954^25.182%ID^E:2.9e-20^.^.`JAU00868.1^JAU00868.1^Q:114-949,H:2064-2760^21.893%ID^E:3.77e…	PF00629.22^MAM^MAM domain, meprin/A5/mu^159-367^E:9.3e-17`PF00629.22^MAM^MAM domain, meprin/A5/mu^380-545^E:3.3e-35`PF00629.22^MAM^MAM domain, meprin/A5/mu^558-737^E:8.7e-29`PF00629.22^MAM^MAM domain, meprin/A5/mu^802-945^E:1.1e-12	sigP:1^19^0.772^YES	.	.	.	GO:0005576^cellular_component^extracellular region`GO:0016020^cellular_component^membrane	GO:0016020^cellular_component^membrane
XM_022791421.1	XP_022647156.1^XP_022647156.1^Q:1-960,H:1-960^100%ID^E:0^.^.	XM_022791421.1.p1	257-3139[+]	MLRP2_ACRMI^MLRP2_ACRMI^Q:151-945,H:2079-2769^29.122%ID^E:5.24e-76^RecName: Full=MAM and LDL-receptor class A domain-containing protein 2;^Eukaryota; Metazoa; Cnidaria; Anthozoa; Hexacorallia; Scleractinia; Astrocoeniina; Acroporidae; Acropora`MLRP2_ACRMI^MLRP2_ACRMI^Q:159-945,H:201-885^28.224%ID^E:1.56e-70^RecName: Full=MAM and LDL-receptor class A domain-containing protein 2;^Eukaryota; Metazoa…	OXU26669.1^OXU26669.1^Q:380-542,H:152-313^31.548%ID^E:4.2e-15^.^.`OXU26669.1^OXU26669.1^Q:541-735,H:135-314^28.713%ID^E:9.28e-14^.^.	JAU00868.1^JAU00868.1^Q:283-949,H:2336-2946^25.141%ID^E:2.43e-35^.^.`JAU00868.1^JAU00868.1^Q:267-762,H:681-1130^26.306%ID^E:7.25e-24^.^.`JAU00868.1^JAU00868.1^Q:159-759,H:1118-1674^24.651%ID^E:1.78e-23^.^.`JAU00868.1^JAU00868.1^Q:260-863,H:2475-3026^22.292%ID^E:2e-20^.^.`JAU00868.1^JAU00868.1^Q:359-764,H:604-954^25.182%ID^E:2.9e-20^.^.`JAU00868.1^JAU00868.1^Q:114-949,H:2064-2760^21.893%ID^E:3.77e…	PF00629.22^MAM^MAM domain, meprin/A5/mu^159-367^E:9.3e-17`PF00629.22^MAM^MAM domain, meprin/A5/mu^380-545^E:3.3e-35`PF00629.22^MAM^MAM domain, meprin/A5/mu^558-737^E:8.7e-29`PF00629.22^MAM^MAM domain, meprin/A5/mu^802-945^E:1.1e-12	sigP:1^19^0.772^YES	.	.	.	GO:0005576^cellular_component^extracellular region`GO:0016020^cellular_component^membrane	GO:0016020^cellular_component^membrane
XM_022791422.1	XP_022647157.1^XP_022647157.1^Q:1-947,H:1-947^100%ID^E:0^.^.	XM_022791422.1.p1	898-3741[+]	MLRP2_ACRMI^MLRP2_ACRMI^Q:151-932,H:2079-2769^28.589%ID^E:2.71e-71^RecName: Full=MAM and LDL-receptor class A domain-containing protein 2;^Eukaryota; Metazoa; Cnidaria; Anthozoa; Hexacorallia; Scleractinia; Astrocoeniina; Acroporidae; Acropora`MLRP2_ACRMI^MLRP2_ACRMI^Q:159-932,H:201-885^27.683%ID^E:6.71e-66^RecName: Full=MAM and LDL-receptor class A domain-containing protein 2;^Eukaryota; Metazoa…	OXU26669.1^OXU26669.1^Q:380-542,H:152-313^31.548%ID^E:4.19e-15^.^.`OXU26669.1^OXU26669.1^Q:541-722,H:135-314^28.141%ID^E:1.66e-11^.^.	JAU00868.1^JAU00868.1^Q:283-936,H:2336-2946^25.143%ID^E:1.59e-34^.^.`JAU00868.1^JAU00868.1^Q:159-746,H:1118-1674^24.224%ID^E:2.3e-21^.^.`JAU00868.1^JAU00868.1^Q:267-749,H:681-1130^25.725%ID^E:1.9e-20^.^.`JAU00868.1^JAU00868.1^Q:359-751,H:604-954^25%ID^E:3.85e-19^.^.`JAU00868.1^JAU00868.1^Q:260-850,H:2475-3026^21.698%ID^E:4.34e-18^.^.`JAU00868.1^JAU00868.1^Q:448-932,H:1948-2418^22.628%ID^E:7.31e-1…	PF00629.22^MAM^MAM domain, meprin/A5/mu^159-367^E:9.1e-17`PF00629.22^MAM^MAM domain, meprin/A5/mu^380-545^E:3.2e-35`PF00629.22^MAM^MAM domain, meprin/A5/mu^558-724^E:4.6e-23`PF00629.22^MAM^MAM domain, meprin/A5/mu^789-932^E:1.1e-12	sigP:1^19^0.772^YES	.	.	.	GO:0005576^cellular_component^extracellular region`GO:0016020^cellular_component^membrane	GO:0016020^cellular_component^membrane
XM_022791427.1	XP_022647162.1^XP_022647162.1^Q:1-152,H:1-152^100%ID^E:3.16e-112^.^.	XM_022791427.1.p1	1-459[+]	CU109_IXORI^CU109_IXORI^Q:44-128,H:7-93^42.529%ID^E:1.93e-12^RecName: Full=Cuticle protein 10.9;^Eukaryota; Metazoa; Ecdysozoa; Arthropoda; Chelicerata; Arachnida; Acari; Parasitiformes; Ixodida; Ixodoidea; Ixodidae; Ixodinae; Ixodes	OXU32051.1^OXU32051.1^Q:4-102,H:62-171^27.928%ID^E:2.41e-09^.^.	JAC59036.1^JAC59036.1^Q:39-123,H:21-106^39.56%ID^E:1.16e-12^.^.	PF00379.22^Chitin_bind_4^Insect cuticle protein^48-97^E:6.5e-10	sigP:1^22^0.914^YES	.	.	.	GO:0008061^molecular_function^chitin binding`GO:0042302^molecular_function^structural constituent of cuticle	GO:0042302^molecular_function^structural constituent of cuticle
XM_022791431.1	XP_022647166.1^XP_022647166.1^Q:1-271,H:1-271^100%ID^E:0^.^.	XM_022791431.1.p1	383-1198[+]	.	.	.	.	sigP:1^19^0.919^YES	.	.	.	.	.
XM_022791453.1	XP_022647188.1^XP_022647188.1^Q:1-110,H:1-110^100%ID^E:4.69e-80^.^.	XM_022791453.1.p1	239-571[+]	.	.	.	PF06399.12^GFRP^GTP cyclohydrolase I feedback regulatory protein (GFRP)^62-103^E:5.6e-06	sigP:1^22^0.846^YES	.	.	.	.	GO:0009890^biological_process^negative regulation of biosynthetic process
XM_022791467.1	XP_022647202.1^XP_022647202.1^Q:1-161,H:1-161^100%ID^E:8.87e-92^.^.	XM_022791467.1.p1	61-546[+]	.	.	.	.	sigP:1^18^0.784^YES	.	.	.	.	.
XM_022791499.1	XP_022647234.1^XP_022647234.1^Q:1-152,H:1-152^100%ID^E:3.87e-114^.^.	XM_022791499.1.p1	1584-2042[+]	.	.	.	PF00096.25^zf-C2H2^Zinc finger, C2H2 type^81-104^E:0.012	sigP:1^16^0.574^YES	.	.	.	.	.
XM_022791537.1	XP_022647272.1^XP_022647272.1^Q:1-385,H:1-385^100%ID^E:0^.^.	XM_022791537.1.p1	111-1268[+]	.	.	.	.	sigP:1^24^0.675^YES	.	.	.	.	.
XM_022791633.1	XP_022647368.1^XP_022647368.1^Q:1-205,H:1-205^100%ID^E:2.22e-128^.^.	XM_022791633.1.p1	673-1290[+]	.	OXU28398.1^OXU28398.1^Q:112-187,H:161-240^42.683%ID^E:1.01e-06^.^.	.	.	sigP:1^18^0.794^YES	.	.	.	.	.
XM_022791634.1	XP_022647369.1^XP_022647369.1^Q:1-465,H:1-465^100%ID^E:0^.^.	XM_022791634.1.p1	201-1598[+]	.	.	.	.	sigP:1^34^0.531^YES	.	.	.	.	.
XM_022791643.1	XP_022647378.1^XP_022647378.1^Q:1-349,H:1-349^100%ID^E:0^.^.	XM_022791643.1.p1	195-1244[+]	.	.	.	.	sigP:1^26^0.522^YES	.	.	.	.	.
XM_022791649.1	XP_022647384.1^XP_022647384.1^Q:1-407,H:1-407^100%ID^E:0^.^.	XM_022791649.1.p1	224-1447[+]	LIPG_BOVIN^LIPG_BOVIN^Q:2-387,H:4-392^36.203%ID^E:2.54e-77^RecName: Full=Gastric triacylglycerol lipase;^Eukaryota; Metazoa; Chordata; Craniata; Vertebrata; Euteleostomi; Mammalia; Eutheria; Laurasiatheria; Cetartiodactyla; Ruminantia; Pecora; Bovidae; Bovinae; Bos	OXU24914.1^OXU24914.1^Q:14-385,H:46-423^32.041%ID^E:3.32e-63^.^.	JAU00580.1^JAU00580.1^Q:35-388,H:1-371^32.283%ID^E:4.11e-60^.^.	PF04083.15^Abhydro_lipase^Partial alpha/beta-hydrolase lipase region^35-88^E:3.8e-15`PF00561.19^Abhydrolase_1^alpha/beta hydrolase fold^71-296^E:4.1e-12	sigP:1^18^0.667^YES	.	.	KEGG:bta:281283`KO:K14452	GO:0005576^cellular_component^extracellular region`GO:0004806^molecular_function^triglyceride lipase activity`GO:0016042^biological_process^lipid catabolic process	GO:0006629^biological_process^lipid metabolic process
XM_022791655.1	XP_022647390.1^XP_022647390.1^Q:1-479,H:1-479^100%ID^E:0^.^.	XM_022791655.1.p1	294-1733[+]	.	.	.	.	sigP:1^19^0.736^YES	.	.	.	.	.
XM_022791656.1	XP_022647391.1^XP_022647391.1^Q:1-473,H:1-473^100%ID^E:0^.^.	XM_022791656.1.p1	294-1715[+]	.	.	.	.	sigP:1^19^0.731^YES	.	.	.	.	.
XM_022791684.1	XP_022647419.1^XP_022647419.1^Q:1-737,H:1-737^100%ID^E:0^.^.	XM_022791684.1.p1	237-2450[+]	PSGP_ONCMY^PSGP_ONCMY^Q:110-593,H:42-534^35.542%ID^E:4.22e-48^RecName: Full=Polysialoglycoprotein;^Eukaryota; Metazoa; Chordata; Craniata; Vertebrata; Euteleostomi; Actinopterygii; Neopterygii; Teleostei; Protacanthopterygii; Salmoniformes; Salmonidae; Salmoninae; Oncorhynchus`PSGP_ONCMY^PSGP_ONCMY^Q:197-624,H:112-542^36.866%ID^E:5.53e-46^RecName: Full=Polysialoglycoprotein;^Eukaryota; Metazoa; C…	OXU27949.1^OXU27949.1^Q:273-581,H:697-1021^30.233%ID^E:1.4e-08^.^.	JAU00113.1^JAU00113.1^Q:28-105,H:3-80^43.59%ID^E:1.54e-11^.^.	PF00379.22^Chitin_bind_4^Insect cuticle protein^42-92^E:1.4e-06	sigP:1^23^0.799^YES	.	.	.	.	GO:0042302^molecular_function^structural constituent of cuticle
XM_022791685.1	XP_022647420.1^XP_022647420.1^Q:1-736,H:1-736^100%ID^E:0^.^.	XM_022791685.1.p1	233-2443[+]	PSGP_ONCMY^PSGP_ONCMY^Q:110-593,H:42-534^35.542%ID^E:4.93e-48^RecName: Full=Polysialoglycoprotein;^Eukaryota; Metazoa; Chordata; Craniata; Vertebrata; Euteleostomi; Actinopterygii; Neopterygii; Teleostei; Protacanthopterygii; Salmoniformes; Salmonidae; Salmoninae; Oncorhynchus`PSGP_ONCMY^PSGP_ONCMY^Q:197-624,H:112-542^36.866%ID^E:6.4e-46^RecName: Full=Polysialoglycoprotein;^Eukaryota; Metazoa; Ch…	OXU27949.1^OXU27949.1^Q:273-581,H:697-1021^30.233%ID^E:1.96e-08^.^.	JAU00113.1^JAU00113.1^Q:28-105,H:3-80^43.59%ID^E:1.51e-11^.^.	PF00379.22^Chitin_bind_4^Insect cuticle protein^42-92^E:1.4e-06	sigP:1^23^0.799^YES	.	.	.	.	GO:0042302^molecular_function^structural constituent of cuticle
XM_022791686.1	XP_022647421.1^XP_022647421.1^Q:1-226,H:1-226^100%ID^E:5.67e-173^.^.	XM_022791686.1.p1	425-1105[+]	.	OXU22349.1^OXU22349.1^Q:37-109,H:46-118^41.096%ID^E:7.42e-15^.^.	.	PF01607.23^CBM_14^Chitin binding Peritrophin-A domain^40-93^E:3.5e-10	sigP:1^22^0.6^YES	.	.	.	.	GO:0008061^molecular_function^chitin binding`GO:0006030^biological_process^chitin metabolic process`GO:0005576^cellular_component^extracellular region
XM_022791689.1	XP_022647424.1^XP_022647424.1^Q:1-910,H:1-910^100%ID^E:0^.^.	XM_022791689.1.p1	16-2748[+]	CU14B_LIMPO^CU14B_LIMPO^Q:36-124,H:13-103^59.341%ID^E:2.6e-27^RecName: Full=Cuticle protein 14 isoform b;^Eukaryota; Metazoa; Ecdysozoa; Arthropoda; Chelicerata; Merostomata; Xiphosura; Limulidae; Limulus	.	JAU00113.1^JAU00113.1^Q:34-121,H:1-88^68.182%ID^E:2.14e-35^.^.	PF00379.22^Chitin_bind_4^Insect cuticle protein^50-100^E:3.7e-08	sigP:1^26^0.461^YES	.	.	.	GO:0042302^molecular_function^structural constituent of cuticle	GO:0042302^molecular_function^structural constituent of cuticle
XM_022791690.1	XP_022647425.1^XP_022647425.1^Q:1-901,H:1-901^100%ID^E:0^.^.	XM_022791690.1.p1	23-2728[+]	CU14B_LIMPO^CU14B_LIMPO^Q:27-115,H:13-103^59.341%ID^E:2.38e-27^RecName: Full=Cuticle protein 14 isoform b;^Eukaryota; Metazoa; Ecdysozoa; Arthropoda; Chelicerata; Merostomata; Xiphosura; Limulidae; Limulus	.	JAU00113.1^JAU00113.1^Q:25-112,H:1-88^68.182%ID^E:2.03e-35^.^.	PF00379.22^Chitin_bind_4^Insect cuticle protein^41-91^E:3.6e-08	sigP:1^16^0.626^YES	.	.	.	GO:0042302^molecular_function^structural constituent of cuticle	GO:0042302^molecular_function^structural constituent of cuticle
XM_022791691.1	XP_022647426.1^XP_022647426.1^Q:1-454,H:1-454^100%ID^E:0^.^.	XM_022791691.1.p1	984-2348[+]	.	.	.	.	sigP:1^26^0.598^YES	.	.	.	.	.
XM_022791735.1	XP_022647471.1^XP_022647471.1^Q:1-614,H:1-614^100%ID^E:0^.^.	XM_022791735.1.p1	1181-3025[+]	.	OXU31093.1^OXU31093.1^Q:150-403,H:145-400^23.404%ID^E:6.02e-08^.^.	.	.	sigP:1^24^0.879^YES	.	.	.	.	.
XM_022791736.1	XP_022647471.1^XP_022647471.1^Q:1-614,H:1-614^100%ID^E:0^.^.	XM_022791736.1.p1	1178-3022[+]	.	OXU31093.1^OXU31093.1^Q:150-403,H:145-400^23.404%ID^E:6.02e-08^.^.	.	.	sigP:1^24^0.879^YES	.	.	.	.	.
XM_022791737.1	XP_022647472.1^XP_022647472.1^Q:1-613,H:1-613^100%ID^E:0^.^.	XM_022791737.1.p1	1181-3022[+]	.	OXU31093.1^OXU31093.1^Q:150-504,H:145-504^21.851%ID^E:1.24e-08^.^.	.	.	sigP:1^24^0.879^YES	.	.	.	.	.
XM_022791738.1	XP_022647473.1^XP_022647473.1^Q:1-212,H:1-212^100%ID^E:1.48e-159^.^.	XM_022791738.1.p1	87-725[+]	.	.	.	.	sigP:1^26^0.68^YES	.	.	.	.	.
XM_022791766.1	XP_022647501.1^XP_022647501.1^Q:1-516,H:1-516^100%ID^E:0^.^.	XM_022791766.1.p1	177-1727[+]	SNX21_MOUSE^SNX21_MOUSE^Q:252-497,H:119-359^28.34%ID^E:2.47e-19^RecName: Full=Sorting nexin-21 {ECO:0000305};^Eukaryota; Metazoa; Chordata; Craniata; Vertebrata; Euteleostomi; Mammalia; Eutheria; Euarchontoglires; Glires; Rodentia; Myomorpha; Muroidea; Muridae; Murinae; Mus; Mus	OXU32280.1^OXU32280.1^Q:217-349,H:38-161^28.358%ID^E:8.59e-06^.^.	.	PF00787.23^PX^PX domain^263-367^E:2.1e-14	sigP:1^19^0.525^YES	.	ENOG41114JN^sorting nexin family member 21	KEGG:mmu:101113`KO:K17932	GO:0030659^cellular_component^cytoplasmic vesicle membrane`GO:0031901^cellular_component^early endosome membrane`GO:0032266^molecular_function^phosphatidylinositol-3-phosphate binding`GO:0005546^molecular_function^phosphatidylinositol-4,5-bisphosphate binding`GO:0015031^biological_process^protein transport	GO:0035091^molecular_function^phosphatidylinositol binding
XM_022791790.1	XP_022647525.1^XP_022647525.1^Q:1-249,H:1-249^100%ID^E:0^.^.	XM_022791790.1.p1	480-1229[+]	.	.	JAC58970.1^JAC58970.1^Q:63-242,H:55-225^24.725%ID^E:1.1e-16^.^.	.	sigP:1^23^0.761^YES	.	.	.	.	.
XM_022791800.1	XP_022647535.1^XP_022647535.1^Q:1-489,H:1-489^100%ID^E:0^.^.	XM_022791800.1.p1	690-2159[+]	TTC17_DANRE^TTC17_DANRE^Q:11-366,H:40-392^41.989%ID^E:3.93e-71^RecName: Full=Tetratricopeptide repeat protein 17;^Eukaryota; Metazoa; Chordata; Craniata; Vertebrata; Euteleostomi; Actinopterygii; Neopterygii; Teleostei; Ostariophysi; Cypriniformes; Cyprinidae; Danio`TTC17_DANRE^TTC17_DANRE^Q:149-333,H:1003-1188^39.362%ID^E:3.8e-36^RecName: Full=Tetratricopeptide repeat protein 17;^Eukaryota; Meta…	OXU21005.1^OXU21005.1^Q:26-376,H:24-368^33.058%ID^E:8.97e-58^.^.`OXU21005.1^OXU21005.1^Q:180-339,H:580-741^29.268%ID^E:3.3e-13^.^.	JAU00199.1^JAU00199.1^Q:13-378,H:7-361^53.406%ID^E:6.75e-139^.^.	.	sigP:1^24^0.468^YES	.	ENOG410XSDX^Tetratricopeptide repeat domain 17	.	GO:0015629^cellular_component^actin cytoskeleton`GO:0005737^cellular_component^cytoplasm`GO:0005886^cellular_component^plasma membrane`GO:0030041^biological_process^actin filament polymerization`GO:0044782^biological_process^cilium organization`GO:0061371^biological_process^determination of heart left/right asymmetry	.
XM_022791811.1	XP_022647546.1^XP_022647546.1^Q:1-646,H:1-646^100%ID^E:0^.^.	XM_022791811.1.p1	178-2118[+]	BGLR_MOUSE^BGLR_MOUSE^Q:1-622,H:1-626^42.925%ID^E:0^RecName: Full=Beta-glucuronidase;^Eukaryota; Metazoa; Chordata; Craniata; Vertebrata; Euteleostomi; Mammalia; Eutheria; Euarchontoglires; Glires; Rodentia; Myomorpha; Muroidea; Muridae; Murinae; Mus; Mus	OXU31484.1^OXU31484.1^Q:26-622,H:1329-1925^46.446%ID^E:0^.^.`OXU31484.1^OXU31484.1^Q:26-622,H:48-644^44.776%ID^E:4.56e-177^.^.`OXU31484.1^OXU31484.1^Q:31-622,H:697-1288^45.092%ID^E:5.66e-170^.^.	.	PF02837.17^Glyco_hydro_2_N^Glycosyl hydrolases family 2, sugar binding domain^39-219^E:1.9e-15`PF02836.16^Glyco_hydro_2_C^Glycosyl hydrolases family 2, TIM barrel domain^323-620^E:3.2e-72	sigP:1^26^0.692^YES	.	COG3250^hydrolase family 2	KEGG:mmu:110006`KO:K01195	GO:0005783^cellular_component^endoplasmic reticulum`GO:0005615^cellular_component^extracellular space`GO:0043231^cellular_component^intracellular membrane-bounded organelle`GO:0005764^cellular_component^lysosome`GO:0004566^molecular_function^beta-glucuronidase activity`GO:0016787^molecular_function^hydrolase activity`GO:0019904^molecular_function^protein domain specific binding`GO:0005102^molecul…	GO:0004553^molecular_function^hydrolase activity, hydrolyzing O-glycosyl compounds`GO:0005975^biological_process^carbohydrate metabolic process
XM_022791879.1	XP_022647615.1^XP_022647615.1^Q:1-1347,H:1-1347^100%ID^E:0^.^.	XM_022791879.1.p1	3573-7616[+]	LATS1_HUMAN^LATS1_HUMAN^Q:837-1332,H:596-1100^64.706%ID^E:0^RecName: Full=Serine/threonine-protein kinase LATS1;^Eukaryota; Metazoa; Chordata; Craniata; Vertebrata; Euteleostomi; Mammalia; Eutheria; Euarchontoglires; Primates; Haplorrhini; Catarrhini; Hominidae; Homo	OXU20880.1^OXU20880.1^Q:836-1347,H:412-921^65.97%ID^E:0^.^.`OXU20880.1^OXU20880.1^Q:355-508,H:77-203^34.416%ID^E:2.24e-07^.^.	JAU01312.1^JAU01312.1^Q:934-1276,H:6-313^41.311%ID^E:1.63e-79^.^.	PF00069.24^Pkinase^Protein kinase domain^945-1246^E:6.5e-62`PF07714.16^Pkinase_Tyr^Protein tyrosine kinase^948-1110^E:2.3e-19`PF07714.16^Pkinase_Tyr^Protein tyrosine kinase^1132-1208^E:3.7e-06	sigP:1^26^0.767^YES	.	ENOG410XQC0^serine threonine-protein kinase	KEGG:hsa:9113`KO:K08791	GO:0005829^cellular_component^cytosol`GO:0005815^cellular_component^microtubule organizing center`GO:0000922^cellular_component^spindle pole`GO:0005524^molecular_function^ATP binding`GO:0030331^molecular_function^estrogen receptor binding`GO:0000287^molecular_function^magnesium ion binding`GO:0019901^molecular_function^protein kinase binding`GO:0004674^molecular_function^protein serine/threonine …	GO:0004672^molecular_function^protein kinase activity`GO:0005524^molecular_function^ATP binding`GO:0006468^biological_process^protein phosphorylation
XM_022791880.1	XP_022647615.1^XP_022647615.1^Q:1-1347,H:1-1347^100%ID^E:0^.^.	XM_022791880.1.p1	591-4634[+]	LATS1_HUMAN^LATS1_HUMAN^Q:837-1332,H:596-1100^64.706%ID^E:0^RecName: Full=Serine/threonine-protein kinase LATS1;^Eukaryota; Metazoa; Chordata; Craniata; Vertebrata; Euteleostomi; Mammalia; Eutheria; Euarchontoglires; Primates; Haplorrhini; Catarrhini; Hominidae; Homo	OXU20880.1^OXU20880.1^Q:836-1347,H:412-921^65.97%ID^E:0^.^.`OXU20880.1^OXU20880.1^Q:355-508,H:77-203^34.416%ID^E:2.24e-07^.^.	JAU01312.1^JAU01312.1^Q:934-1276,H:6-313^41.311%ID^E:1.63e-79^.^.	PF00069.24^Pkinase^Protein kinase domain^945-1246^E:6.5e-62`PF07714.16^Pkinase_Tyr^Protein tyrosine kinase^948-1110^E:2.3e-19`PF07714.16^Pkinase_Tyr^Protein tyrosine kinase^1132-1208^E:3.7e-06	sigP:1^26^0.767^YES	.	ENOG410XQC0^serine threonine-protein kinase	KEGG:hsa:9113`KO:K08791	GO:0005829^cellular_component^cytosol`GO:0005815^cellular_component^microtubule organizing center`GO:0000922^cellular_component^spindle pole`GO:0005524^molecular_function^ATP binding`GO:0030331^molecular_function^estrogen receptor binding`GO:0000287^molecular_function^magnesium ion binding`GO:0019901^molecular_function^protein kinase binding`GO:0004674^molecular_function^protein serine/threonine …	GO:0004672^molecular_function^protein kinase activity`GO:0005524^molecular_function^ATP binding`GO:0006468^biological_process^protein phosphorylation
XM_022791905.1	XP_022647642.1^XP_022647642.1^Q:1-310,H:1-310^100%ID^E:0^.^.	XM_022791905.1.p1	217-1149[+]	.	OXU21523.1^OXU21523.1^Q:105-213,H:35-147^52.212%ID^E:7.45e-35^.^.	.	PF01607.23^CBM_14^Chitin binding Peritrophin-A domain^139-192^E:6.6e-13	sigP:1^19^0.6^YES	.	.	.	.	GO:0008061^molecular_function^chitin binding`GO:0006030^biological_process^chitin metabolic process`GO:0005576^cellular_component^extracellular region
XM_022791906.1	XP_022647642.1^XP_022647642.1^Q:1-310,H:1-310^100%ID^E:0^.^.	XM_022791906.1.p1	131-1063[+]	.	OXU21523.1^OXU21523.1^Q:105-213,H:35-147^52.212%ID^E:7.45e-35^.^.	.	PF01607.23^CBM_14^Chitin binding Peritrophin-A domain^139-192^E:6.6e-13	sigP:1^19^0.6^YES	.	.	.	.	GO:0008061^molecular_function^chitin binding`GO:0006030^biological_process^chitin metabolic process`GO:0005576^cellular_component^extracellular region
XM_022791907.1	XP_022647642.1^XP_022647642.1^Q:1-310,H:1-310^100%ID^E:0^.^.	XM_022791907.1.p1	328-1260[+]	.	OXU21523.1^OXU21523.1^Q:105-213,H:35-147^52.212%ID^E:7.45e-35^.^.	.	PF01607.23^CBM_14^Chitin binding Peritrophin-A domain^139-192^E:6.6e-13	sigP:1^19^0.6^YES	.	.	.	.	GO:0008061^molecular_function^chitin binding`GO:0006030^biological_process^chitin metabolic process`GO:0005576^cellular_component^extracellular region
XM_022791924.1	XP_022647659.1^XP_022647659.1^Q:1-2364,H:1-2364^100%ID^E:0^.^.	XM_022791924.1.p1	168-7262[+]	PPN_DROME^PPN_DROME^Q:972-2340,H:1215-2708^30.429%ID^E:3.11e-167^RecName: Full=Papilin;^Eukaryota; Metazoa; Ecdysozoa; Arthropoda; Hexapoda; Insecta; Pterygota; Neoptera; Holometabola; Diptera; Brachycera; Muscomorpha; Ephydroidea; Drosophilidae; Drosophila; Sophophora`PPN_DROME^PPN_DROME^Q:96-771,H:33-703^35.994%ID^E:9.45e-111^RecName: Full=Papilin;^Eukaryota; Metazoa; Ecdysozoa; Arthropoda; Hex…	OXU26187.1^OXU26187.1^Q:122-668,H:690-1236^28.694%ID^E:1e-45^.^.`OXU26187.1^OXU26187.1^Q:405-762,H:1158-1552^27.384%ID^E:6.84e-26^.^.`OXU26187.1^OXU26187.1^Q:404-639,H:1304-1550^29.528%ID^E:3.92e-14^.^.`OXU26187.1^OXU26187.1^Q:468-763,H:984-1267^29.355%ID^E:2.68e-12^.^.`OXU26187.1^OXU26187.1^Q:403-497,H:1430-1530^33.663%ID^E:5.73e-06^.^.	JAC58996.1^JAC58996.1^Q:1390-2012,H:23-679^30.612%ID^E:1.78e-92^.^.`JAC58996.1^JAC58996.1^Q:1481-2037,H:30-625^30.569%ID^E:3.39e-75^.^.`JAC58996.1^JAC58996.1^Q:1384-1921,H:86-679^29.213%ID^E:4.34e-65^.^.`JAC58996.1^JAC58996.1^Q:1386-1802,H:230-685^31.21%ID^E:4.99e-62^.^.`JAC58996.1^JAC58996.1^Q:1529-2024,H:18-518^27.425%ID^E:1.03e-52^.^.`JAC58996.1^JAC58996.1^Q:1377-1732,H:293-688^27.073%ID^E:5.6…	PF00090.18^TSP_1^Thrombospondin type 1 domain^125-168^E:0.00012`PF05986.13^ADAM_spacer1^ADAM-TS Spacer 1^288-389^E:3.6e-21`PF00090.18^TSP_1^Thrombospondin type 1 domain^468-495^E:0.00016`PF00090.18^TSP_1^Thrombospondin type 1 domain^647-702^E:9.5e-05`PF00014.22^Kunitz_BPTI^Kunitz/Bovine pancreatic trypsin inhibitor domain^1389-1440^E:3.9e-13`PF00014.22^Kunitz_BPTI^Kunitz/Bovine pancreatic trypsin…	sigP:1^21^0.782^YES	.	ENOG410XQNP^serine peptidase inhibitor, Kunitz type	KEGG:dme:Dmel_CG33103	GO:0005604^cellular_component^basement membrane`GO:0005201^molecular_function^extracellular matrix structural constituent`GO:0008233^molecular_function^peptidase activity`GO:0004867^molecular_function^serine-type endopeptidase inhibitor activity`GO:0030198^biological_process^extracellular matrix organization`GO:0007275^biological_process^multicellular organism development	GO:0004867^molecular_function^serine-type endopeptidase inhibitor activity
XM_022791927.1	XP_022647662.1^XP_022647662.1^Q:1-1027,H:1-1027^100%ID^E:0^.^.	XM_022791927.1.p1	2486-5569[+]	WDHD1_XENLA^WDHD1_XENLA^Q:24-818,H:26-796^23.159%ID^E:2.33e-42^RecName: Full=WD repeat and HMG-box DNA-binding protein 1;^Eukaryota; Metazoa; Chordata; Craniata; Vertebrata; Euteleostomi; Amphibia; Batrachia; Anura; Pipoidea; Pipidae; Xenopodinae; Xenopus; Xenopus	OXU25618.1^OXU25618.1^Q:470-928,H:393-828^27.615%ID^E:2.31e-33^.^.`OXU25618.1^OXU25618.1^Q:26-340,H:29-328^20.988%ID^E:4.23e-07^.^.	JAU00602.1^JAU00602.1^Q:391-857,H:319-784^28.543%ID^E:3.48e-40^.^.`JAU00602.1^JAU00602.1^Q:25-185,H:1-151^28.659%ID^E:1.05e-12^.^.	PF12341.7^Mcl1_mid^Minichromosome loss protein, Mcl1, middle region^467-743^E:1.2e-47	sigP:1^13^0.625^YES	.	.	.	GO:0005737^cellular_component^cytoplasm`GO:0005654^cellular_component^nucleoplasm`GO:0003677^molecular_function^DNA binding	.
XM_022791954.1	XP_022647689.1^XP_022647689.1^Q:1-181,H:1-181^100%ID^E:8.35e-129^.^.	XM_022791954.1.p1	30-575[+]	.	.	.	.	sigP:1^20^0.509^YES	.	.	.	.	.
XM_022791957.1	XP_022647692.1^XP_022647692.1^Q:1-2465,H:1-2465^100%ID^E:0^.^.	XM_022791957.1.p1	466-7863[+]	NOTCH_DROME^NOTCH_DROME^Q:12-2286,H:50-2466^48.107%ID^E:0^RecName: Full=Neurogenic locus Notch protein;^Eukaryota; Metazoa; Ecdysozoa; Arthropoda; Hexapoda; Insecta; Pterygota; Neoptera; Holometabola; Diptera; Brachycera; Muscomorpha; Ephydroidea; Drosophilidae; Drosophila; Sophophora`NOTCH_DROME^NOTCH_DROME^Q:245-1376,H:47-1220^39.665%ID^E:0^RecName: Full=Neurogenic locus Notch protein;^Eukaryot…	OXU19628.1^OXU19628.1^Q:443-1183,H:1-799^37.028%ID^E:2.29e-138^.^.`OXU19628.1^OXU19628.1^Q:633-1405,H:3-828^35.1%ID^E:1.01e-130^.^.`OXU19628.1^OXU19628.1^Q:88-826,H:30-797^37.31%ID^E:1.62e-130^.^.`OXU19628.1^OXU19628.1^Q:136-868,H:1-799^35.679%ID^E:4.2e-130^.^.`OXU19628.1^OXU19628.1^Q:593-1298,H:1-798^35.092%ID^E:1.52e-125^.^.`OXU19628.1^OXU19628.1^Q:669-1377,H:1-719^34.27%ID^E:4.87e-123^.^.`OXU1…	JAU00007.1^JAU00007.1^Q:102-952,H:402-1340^29.585%ID^E:1.54e-43^.^.`JAU00007.1^JAU00007.1^Q:131-1138,H:239-1323^29.106%ID^E:1.67e-42^.^.`JAU00007.1^JAU00007.1^Q:410-1383,H:254-1341^27.218%ID^E:2.83e-41^.^.`JAU00007.1^JAU00007.1^Q:178-1282,H:153-1350^26.538%ID^E:5.16e-41^.^.`JAU00007.1^JAU00007.1^Q:459-1379,H:163-1170^25.748%ID^E:1.62e-29^.^.`JAU00007.1^JAU00007.1^Q:799-1419,H:163-883^25%ID^E:5.49…	PF00008.26^EGF^EGF-like domain^109-139^E:1.8e-06`PF12661.6^hEGF^Human growth factor-like EGF^114-136^E:0.00015`PF07645.14^EGF_CA^Calcium-binding EGF domain^180-213^E:8e-06`PF00008.26^EGF^EGF-like domain^184-213^E:2.1e-06`PF00008.26^EGF^EGF-like domain^221-251^E:3.2e-07`PF12661.6^hEGF^Human growth factor-like EGF^226-248^E:0.0091`PF12661.6^hEGF^Human growth factor-like EGF^265-284^E:0.0011`PF07645…	sigP:1^22^0.863^YES	.	COG0666^Ankyrin Repeat	KEGG:dme:Dmel_CG3936`KO:K02599	GO:0005912^cellular_component^adherens junction`GO:0009986^cellular_component^cell surface`GO:0005737^cellular_component^cytoplasm`GO:0005829^cellular_component^cytosol`GO:0030139^cellular_component^endocytic vesicle`GO:0005788^cellular_component^endoplasmic reticulum lumen`GO:0005768^cellular_component^endosome`GO:0005796^cellular_component^Golgi lumen`GO:0016021^cellular_component^integral comp…	GO:0005509^molecular_function^calcium ion binding`GO:0030154^biological_process^cell differentiation`GO:0016021^cellular_component^integral component of membrane`GO:0007219^biological_process^Notch signaling pathway`GO:0007275^biological_process^multicellular organism development`GO:0005515^molecular_function^protein binding
XM_022792015.1	XP_022647750.1^XP_022647750.1^Q:1-525,H:1-525^100%ID^E:0^.^.	XM_022792015.1.p1	663-2240[+]	COQ6_DANRE^COQ6_DANRE^Q:45-525,H:22-484^33.06%ID^E:4.02e-85^RecName: Full=Ubiquinone biosynthesis monooxygenase COQ6, mitochondrial {ECO:0000255|HAMAP-Rule:MF_03193};^Eukaryota; Metazoa; Chordata; Craniata; Vertebrata; Euteleostomi; Actinopterygii; Neopterygii; Teleostei; Ostariophysi; Cypriniformes; Cyprinidae; Danio	OXU21307.1^OXU21307.1^Q:66-524,H:29-472^33.405%ID^E:3.74e-76^.^.	.	PF01494.18^FAD_binding_3^FAD binding domain^76-352^E:6.1e-07`PF01494.18^FAD_binding_3^FAD binding domain^395-474^E:1.8e-07	sigP:1^19^0.575^YES	.	COG0654^oxidoreductase activity, acting on paired donors, with incorporation or reduction of molecular oxygen, NAD(P)H as one donor, and incorporation of one atom of oxygen	KEGG:dre:751691`KO:K06126	GO:0042995^cellular_component^cell projection`GO:0005794^cellular_component^Golgi apparatus`GO:0005743^cellular_component^mitochondrial inner membrane`GO:0071949^molecular_function^FAD binding`GO:0016709^molecular_function^oxidoreductase activity, acting on paired donors, with incorporation or reduction of molecular oxygen, NAD(P)H as one donor, and incorporation of one atom of oxygen`GO:0006744^…	GO:0071949^molecular_function^FAD binding
XM_022792017.1	XP_022647752.1^XP_022647752.1^Q:1-523,H:1-523^100%ID^E:0^.^.	XM_022792017.1.p1	311-1882[+]	COQ6_DANRE^COQ6_DANRE^Q:43-523,H:22-484^33.06%ID^E:4.01e-85^RecName: Full=Ubiquinone biosynthesis monooxygenase COQ6, mitochondrial {ECO:0000255|HAMAP-Rule:MF_03193};^Eukaryota; Metazoa; Chordata; Craniata; Vertebrata; Euteleostomi; Actinopterygii; Neopterygii; Teleostei; Ostariophysi; Cypriniformes; Cyprinidae; Danio	OXU21307.1^OXU21307.1^Q:64-522,H:29-472^33.405%ID^E:2.97e-76^.^.	.	PF01494.18^FAD_binding_3^FAD binding domain^74-350^E:6e-07`PF01494.18^FAD_binding_3^FAD binding domain^393-472^E:1.8e-07	sigP:1^17^0.567^YES	.	COG0654^oxidoreductase activity, acting on paired donors, with incorporation or reduction of molecular oxygen, NAD(P)H as one donor, and incorporation of one atom of oxygen	KEGG:dre:751691`KO:K06126	GO:0042995^cellular_component^cell projection`GO:0005794^cellular_component^Golgi apparatus`GO:0005743^cellular_component^mitochondrial inner membrane`GO:0071949^molecular_function^FAD binding`GO:0016709^molecular_function^oxidoreductase activity, acting on paired donors, with incorporation or reduction of molecular oxygen, NAD(P)H as one donor, and incorporation of one atom of oxygen`GO:0006744^…	GO:0071949^molecular_function^FAD binding
XM_022792020.1	XP_022647755.1^XP_022647755.1^Q:1-202,H:1-202^100%ID^E:1.73e-95^.^.	XM_022792020.1.p1	277-885[+]	.	.	.	.	sigP:1^16^0.68^YES	.	.	.	.	.
XM_022792033.1	XP_022647768.1^XP_022647768.1^Q:1-1530,H:1-1530^100%ID^E:0^.^.	XM_022792033.1.p1	747-5339[+]	LEV9_CAEEL^LEV9_CAEEL^Q:120-682,H:29-596^35.395%ID^E:7.98e-112^RecName: Full=Protein lev-9;^Eukaryota; Metazoa; Ecdysozoa; Nematoda; Chromadorea; Rhabditida; Rhabditoidea; Rhabditidae; Peloderinae; Caenorhabditis`LEV9_CAEEL^LEV9_CAEEL^Q:1258-1438,H:215-377^30.769%ID^E:7.55e-15^RecName: Full=Protein lev-9;^Eukaryota; Metazoa; Ecdysozoa; Nematoda; Chromadorea; Rhabditida; Rhabditoidea; Rhabditidae;…	OXU29456.1^OXU29456.1^Q:415-654,H:1-245^46.245%ID^E:7.72e-71^.^.`OXU29456.1^OXU29456.1^Q:174-379,H:1-226^25.532%ID^E:4.72e-11^.^.`OXU29456.1^OXU29456.1^Q:1254-1488,H:1-243^26.718%ID^E:2.86e-09^.^.	JAU00489.1^JAU00489.1^Q:290-588,H:2-324^26.667%ID^E:4.77e-22^.^.`JAU00489.1^JAU00489.1^Q:236-555,H:9-355^24.302%ID^E:2.67e-19^.^.`JAU00489.1^JAU00489.1^Q:1258-1431,H:15-180^27.684%ID^E:6.6e-15^.^.`JAU00489.1^JAU00489.1^Q:1323-1484,H:14-172^29.586%ID^E:3.72e-12^.^.`JAU00489.1^JAU00489.1^Q:544-870,H:14-349^23.098%ID^E:6.85e-10^.^.`JAU00489.1^JAU00489.1^Q:141-372,H:33-292^22.264%ID^E:2.97e-09^.^.`JA…	PF00095.20^WAP^WAP-type (Whey Acidic Protein) 'four-disulfide core'^108-152^E:0.00035`PF00084.19^Sushi^Sushi repeat (SCR repeat)^156-209^E:2.1e-09`PF00084.19^Sushi^Sushi repeat (SCR repeat)^215-272^E:1.7e-05`PF00084.19^Sushi^Sushi repeat (SCR repeat)^281-334^E:1.6e-09`PF00084.19^Sushi^Sushi repeat (SCR repeat)^339-392^E:2.9e-08`PF00084.19^Sushi^Sushi repeat (SCR repeat)^397-451^E:5.8e-05`PF00084.…	sigP:1^24^0.854^YES	.	ENOG410YMU7^peptidase inhibitor activity	.	GO:0030054^cellular_component^cell junction`GO:0005615^cellular_component^extracellular space`GO:0045202^cellular_component^synapse`GO:0030414^molecular_function^peptidase inhibitor activity	GO:0030414^molecular_function^peptidase inhibitor activity`GO:0005576^cellular_component^extracellular region
XM_022792040.1	XP_022647775.1^XP_022647775.1^Q:1-1529,H:1-1529^100%ID^E:0^.^.	XM_022792040.1.p1	747-5336[+]	LEV9_CAEEL^LEV9_CAEEL^Q:119-681,H:29-596^35.395%ID^E:8.07e-112^RecName: Full=Protein lev-9;^Eukaryota; Metazoa; Ecdysozoa; Nematoda; Chromadorea; Rhabditida; Rhabditoidea; Rhabditidae; Peloderinae; Caenorhabditis`LEV9_CAEEL^LEV9_CAEEL^Q:1257-1437,H:215-377^30.769%ID^E:7.54e-15^RecName: Full=Protein lev-9;^Eukaryota; Metazoa; Ecdysozoa; Nematoda; Chromadorea; Rhabditida; Rhabditoidea; Rhabditidae;…	OXU29456.1^OXU29456.1^Q:414-653,H:1-245^46.245%ID^E:7.79e-71^.^.`OXU29456.1^OXU29456.1^Q:173-378,H:1-226^25.532%ID^E:4.8e-11^.^.`OXU29456.1^OXU29456.1^Q:1253-1487,H:1-243^26.718%ID^E:2.9e-09^.^.	JAU00489.1^JAU00489.1^Q:289-587,H:2-324^26.667%ID^E:4.99e-22^.^.`JAU00489.1^JAU00489.1^Q:235-554,H:9-355^24.302%ID^E:2.71e-19^.^.`JAU00489.1^JAU00489.1^Q:1257-1430,H:15-180^27.684%ID^E:6.78e-15^.^.`JAU00489.1^JAU00489.1^Q:1322-1483,H:14-172^29.586%ID^E:3.85e-12^.^.`JAU00489.1^JAU00489.1^Q:543-869,H:14-349^23.098%ID^E:7.1e-10^.^.`JAU00489.1^JAU00489.1^Q:140-371,H:33-292^22.264%ID^E:3.13e-09^.^.`JA…	PF00095.20^WAP^WAP-type (Whey Acidic Protein) 'four-disulfide core'^107-151^E:0.00035`PF00084.19^Sushi^Sushi repeat (SCR repeat)^155-208^E:2.1e-09`PF00084.19^Sushi^Sushi repeat (SCR repeat)^214-271^E:1.7e-05`PF00084.19^Sushi^Sushi repeat (SCR repeat)^280-333^E:1.6e-09`PF00084.19^Sushi^Sushi repeat (SCR repeat)^338-391^E:2.9e-08`PF00084.19^Sushi^Sushi repeat (SCR repeat)^396-450^E:5.8e-05`PF00084.…	sigP:1^24^0.855^YES	.	ENOG410YMU7^peptidase inhibitor activity	.	GO:0030054^cellular_component^cell junction`GO:0005615^cellular_component^extracellular space`GO:0045202^cellular_component^synapse`GO:0030414^molecular_function^peptidase inhibitor activity	GO:0030414^molecular_function^peptidase inhibitor activity`GO:0005576^cellular_component^extracellular region
XM_022792048.1	XP_022647783.1^XP_022647783.1^Q:1-1524,H:1-1524^100%ID^E:0^.^.	XM_022792048.1.p1	747-5321[+]	LEV9_CAEEL^LEV9_CAEEL^Q:120-682,H:29-596^35.395%ID^E:6.71e-112^RecName: Full=Protein lev-9;^Eukaryota; Metazoa; Ecdysozoa; Nematoda; Chromadorea; Rhabditida; Rhabditoidea; Rhabditidae; Peloderinae; Caenorhabditis`LEV9_CAEEL^LEV9_CAEEL^Q:1258-1432,H:215-377^31.818%ID^E:7.07e-17^RecName: Full=Protein lev-9;^Eukaryota; Metazoa; Ecdysozoa; Nematoda; Chromadorea; Rhabditida; Rhabditoidea; Rhabditidae;…	OXU29456.1^OXU29456.1^Q:415-654,H:1-245^46.245%ID^E:7.05e-71^.^.`OXU29456.1^OXU29456.1^Q:174-379,H:1-226^25.532%ID^E:4.28e-11^.^.`OXU29456.1^OXU29456.1^Q:1254-1482,H:1-243^25%ID^E:5.08e-08^.^.	JAU00489.1^JAU00489.1^Q:290-588,H:2-324^26.667%ID^E:3.7e-22^.^.`JAU00489.1^JAU00489.1^Q:236-555,H:9-355^24.302%ID^E:2.09e-19^.^.`JAU00489.1^JAU00489.1^Q:1258-1425,H:15-180^28.655%ID^E:4.24e-17^.^.`JAU00489.1^JAU00489.1^Q:1317-1478,H:14-172^29.586%ID^E:3.6e-12^.^.`JAU00489.1^JAU00489.1^Q:544-870,H:14-349^23.098%ID^E:5.82e-10^.^.`JAU00489.1^JAU00489.1^Q:141-372,H:33-292^22.264%ID^E:2.64e-09^.^.`JAU…	PF00095.20^WAP^WAP-type (Whey Acidic Protein) 'four-disulfide core'^108-152^E:0.00035`PF00084.19^Sushi^Sushi repeat (SCR repeat)^156-209^E:2e-09`PF00084.19^Sushi^Sushi repeat (SCR repeat)^215-272^E:1.7e-05`PF00084.19^Sushi^Sushi repeat (SCR repeat)^281-334^E:1.6e-09`PF00084.19^Sushi^Sushi repeat (SCR repeat)^339-392^E:2.9e-08`PF00084.19^Sushi^Sushi repeat (SCR repeat)^397-451^E:5.7e-05`PF00084.19…	sigP:1^24^0.854^YES	.	ENOG410YMU7^peptidase inhibitor activity	.	GO:0030054^cellular_component^cell junction`GO:0005615^cellular_component^extracellular space`GO:0045202^cellular_component^synapse`GO:0030414^molecular_function^peptidase inhibitor activity	GO:0030414^molecular_function^peptidase inhibitor activity`GO:0005576^cellular_component^extracellular region
XM_022792065.1	XP_022647800.1^XP_022647800.1^Q:1-1478,H:1-1478^100%ID^E:0^.^.	XM_022792065.1.p1	747-5183[+]	LEV9_CAEEL^LEV9_CAEEL^Q:69-630,H:34-596^34.021%ID^E:4.52e-102^RecName: Full=Protein lev-9;^Eukaryota; Metazoa; Ecdysozoa; Nematoda; Chromadorea; Rhabditida; Rhabditoidea; Rhabditidae; Peloderinae; Caenorhabditis`LEV9_CAEEL^LEV9_CAEEL^Q:1206-1386,H:215-377^30.769%ID^E:7.61e-15^RecName: Full=Protein lev-9;^Eukaryota; Metazoa; Ecdysozoa; Nematoda; Chromadorea; Rhabditida; Rhabditoidea; Rhabditidae; …	OXU29456.1^OXU29456.1^Q:363-602,H:1-245^46.245%ID^E:6.41e-71^.^.`OXU29456.1^OXU29456.1^Q:122-327,H:1-226^25.532%ID^E:3.82e-11^.^.`OXU29456.1^OXU29456.1^Q:1202-1436,H:1-243^26.718%ID^E:2.27e-09^.^.	JAU00489.1^JAU00489.1^Q:238-536,H:2-324^26.667%ID^E:2.93e-22^.^.`JAU00489.1^JAU00489.1^Q:184-503,H:9-355^24.302%ID^E:1.66e-19^.^.`JAU00489.1^JAU00489.1^Q:1206-1379,H:15-180^27.684%ID^E:5.1e-15^.^.`JAU00489.1^JAU00489.1^Q:1271-1432,H:14-172^29.586%ID^E:2.7e-12^.^.`JAU00489.1^JAU00489.1^Q:492-818,H:14-349^23.098%ID^E:4.62e-10^.^.`JAU00489.1^JAU00489.1^Q:122-400,H:11-304^22.293%ID^E:4.89e-09^.^.`JAU…	PF00084.19^Sushi^Sushi repeat (SCR repeat)^104-157^E:2e-09`PF00084.19^Sushi^Sushi repeat (SCR repeat)^163-220^E:1.6e-05`PF00084.19^Sushi^Sushi repeat (SCR repeat)^229-282^E:1.6e-09`PF00084.19^Sushi^Sushi repeat (SCR repeat)^287-340^E:2.8e-08`PF00084.19^Sushi^Sushi repeat (SCR repeat)^345-399^E:5.5e-05`PF00084.19^Sushi^Sushi repeat (SCR repeat)^474-523^E:8.9e-07`PF00084.19^Sushi^Sushi repeat (SCR …	sigP:1^24^0.854^YES	.	ENOG410YMU7^peptidase inhibitor activity	.	GO:0030054^cellular_component^cell junction`GO:0005615^cellular_component^extracellular space`GO:0045202^cellular_component^synapse`GO:0030414^molecular_function^peptidase inhibitor activity	.
XM_022792070.1	XP_022647805.1^XP_022647805.1^Q:1-113,H:1-113^100%ID^E:2.21e-79^.^.	XM_022792070.1.p1	613-954[+]	.	.	.	.	sigP:1^16^0.701^YES	.	.	.	.	.
XM_022792071.1	XP_022647806.1^XP_022647806.1^Q:1-105,H:1-105^100%ID^E:4.92e-73^.^.	XM_022792071.1.p1	829-1146[+]	.	.	.	.	sigP:1^16^0.7^YES	.	.	.	.	.
XM_022792073.1	XP_022647808.1^XP_022647808.1^Q:1-1466,H:1-1466^100%ID^E:0^.^.	XM_022792073.1.p1	747-5147[+]	LEV9_CAEEL^LEV9_CAEEL^Q:120-682,H:29-596^35.395%ID^E:3.48e-112^RecName: Full=Protein lev-9;^Eukaryota; Metazoa; Ecdysozoa; Nematoda; Chromadorea; Rhabditida; Rhabditoidea; Rhabditidae; Peloderinae; Caenorhabditis`LEV9_CAEEL^LEV9_CAEEL^Q:355-831,H:81-539^23.904%ID^E:7.03e-18^RecName: Full=Protein lev-9;^Eukaryota; Metazoa; Ecdysozoa; Nematoda; Chromadorea; Rhabditida; Rhabditoidea; Rhabditidae; Pe…	OXU29456.1^OXU29456.1^Q:415-654,H:1-245^46.245%ID^E:5.68e-71^.^.`OXU29456.1^OXU29456.1^Q:174-379,H:1-226^25.532%ID^E:3.91e-11^.^.`OXU29456.1^OXU29456.1^Q:1190-1424,H:1-243^26.718%ID^E:2.6e-09^.^.	JAU00489.1^JAU00489.1^Q:290-588,H:2-324^26.667%ID^E:3.28e-22^.^.`JAU00489.1^JAU00489.1^Q:236-555,H:9-355^24.302%ID^E:1.8e-19^.^.`JAU00489.1^JAU00489.1^Q:1194-1367,H:15-180^27.684%ID^E:5.53e-15^.^.`JAU00489.1^JAU00489.1^Q:1259-1420,H:14-172^29.586%ID^E:2.9e-12^.^.`JAU00489.1^JAU00489.1^Q:141-372,H:33-292^22.264%ID^E:2.15e-09^.^.`JAU00489.1^JAU00489.1^Q:174-452,H:11-304^22.293%ID^E:4.72e-09^.^.	PF00095.20^WAP^WAP-type (Whey Acidic Protein) 'four-disulfide core'^108-152^E:0.00034`PF00084.19^Sushi^Sushi repeat (SCR repeat)^156-209^E:2e-09`PF00084.19^Sushi^Sushi repeat (SCR repeat)^215-272^E:1.6e-05`PF00084.19^Sushi^Sushi repeat (SCR repeat)^281-334^E:1.6e-09`PF00084.19^Sushi^Sushi repeat (SCR repeat)^339-392^E:2.8e-08`PF00084.19^Sushi^Sushi repeat (SCR repeat)^397-451^E:5.5e-05`PF00084.19…	sigP:1^24^0.854^YES	.	ENOG410YMU7^peptidase inhibitor activity	.	GO:0030054^cellular_component^cell junction`GO:0005615^cellular_component^extracellular space`GO:0045202^cellular_component^synapse`GO:0030414^molecular_function^peptidase inhibitor activity	GO:0030414^molecular_function^peptidase inhibitor activity`GO:0005576^cellular_component^extracellular region
XM_022792082.1	XP_022647817.1^XP_022647817.1^Q:1-1439,H:1-1439^100%ID^E:0^.^.	XM_022792082.1.p1	747-5066[+]	LEV9_CAEEL^LEV9_CAEEL^Q:120-682,H:29-596^35.385%ID^E:3.17e-112^RecName: Full=Protein lev-9;^Eukaryota; Metazoa; Ecdysozoa; Nematoda; Chromadorea; Rhabditida; Rhabditoidea; Rhabditidae; Peloderinae; Caenorhabditis`LEV9_CAEEL^LEV9_CAEEL^Q:1167-1347,H:215-377^30.769%ID^E:7.28e-15^RecName: Full=Protein lev-9;^Eukaryota; Metazoa; Ecdysozoa; Nematoda; Chromadorea; Rhabditida; Rhabditoidea; Rhabditidae;…	OXU29456.1^OXU29456.1^Q:415-654,H:1-245^46.245%ID^E:8.56e-71^.^.`OXU29456.1^OXU29456.1^Q:174-379,H:1-226^25.532%ID^E:5.56e-11^.^.`OXU29456.1^OXU29456.1^Q:1163-1397,H:1-243^26.718%ID^E:2.94e-09^.^.	JAU00489.1^JAU00489.1^Q:290-588,H:2-324^26.667%ID^E:3.48e-22^.^.`JAU00489.1^JAU00489.1^Q:236-555,H:9-355^24.302%ID^E:2.06e-19^.^.`JAU00489.1^JAU00489.1^Q:1167-1340,H:15-180^27.684%ID^E:6.14e-15^.^.`JAU00489.1^JAU00489.1^Q:1232-1393,H:14-172^29.586%ID^E:3.16e-12^.^.`JAU00489.1^JAU00489.1^Q:544-870,H:14-349^23.098%ID^E:5.9e-10^.^.`JAU00489.1^JAU00489.1^Q:141-372,H:33-292^22.264%ID^E:2.56e-09^.^.`JA…	PF00095.20^WAP^WAP-type (Whey Acidic Protein) 'four-disulfide core'^108-152^E:0.00033`PF00084.19^Sushi^Sushi repeat (SCR repeat)^156-209^E:1.9e-09`PF00084.19^Sushi^Sushi repeat (SCR repeat)^215-272^E:1.6e-05`PF00084.19^Sushi^Sushi repeat (SCR repeat)^281-334^E:1.5e-09`PF00084.19^Sushi^Sushi repeat (SCR repeat)^339-392^E:2.7e-08`PF00084.19^Sushi^Sushi repeat (SCR repeat)^397-451^E:5.4e-05`PF00084.…	sigP:1^24^0.854^YES	.	ENOG410YMU7^peptidase inhibitor activity	.	GO:0030054^cellular_component^cell junction`GO:0005615^cellular_component^extracellular space`GO:0045202^cellular_component^synapse`GO:0030414^molecular_function^peptidase inhibitor activity	GO:0030414^molecular_function^peptidase inhibitor activity`GO:0005576^cellular_component^extracellular region
XM_022792094.1	XP_022647829.1^XP_022647829.1^Q:1-1234,H:1-1234^100%ID^E:0^.^.	XM_022792094.1.p1	747-4451[+]	LEV9_CAEEL^LEV9_CAEEL^Q:120-682,H:29-596^35.385%ID^E:1e-113^RecName: Full=Protein lev-9;^Eukaryota; Metazoa; Ecdysozoa; Nematoda; Chromadorea; Rhabditida; Rhabditoidea; Rhabditidae; Peloderinae; Caenorhabditis`LEV9_CAEEL^LEV9_CAEEL^Q:355-895,H:81-539^22.719%ID^E:1.17e-10^RecName: Full=Protein lev-9;^Eukaryota; Metazoa; Ecdysozoa; Nematoda; Chromadorea; Rhabditida; Rhabditoidea; Rhabditidae; Pelod…	OXU29456.1^OXU29456.1^Q:415-654,H:1-245^46.245%ID^E:1.46e-71^.^.`OXU29456.1^OXU29456.1^Q:174-379,H:1-226^25.532%ID^E:1.61e-11^.^.	JAU00489.1^JAU00489.1^Q:290-588,H:2-324^26.667%ID^E:3.27e-22^.^.`JAU00489.1^JAU00489.1^Q:236-555,H:9-355^24.302%ID^E:1.79e-19^.^.`JAU00489.1^JAU00489.1^Q:544-870,H:14-349^23.098%ID^E:3.45e-10^.^.`JAU00489.1^JAU00489.1^Q:141-372,H:33-292^22.264%ID^E:2.23e-09^.^.`JAU00489.1^JAU00489.1^Q:174-452,H:11-304^22.293%ID^E:3.59e-09^.^.	PF00095.20^WAP^WAP-type (Whey Acidic Protein) 'four-disulfide core'^108-152^E:0.00028`PF00084.19^Sushi^Sushi repeat (SCR repeat)^156-209^E:1.6e-09`PF00084.19^Sushi^Sushi repeat (SCR repeat)^215-272^E:1.3e-05`PF00084.19^Sushi^Sushi repeat (SCR repeat)^281-334^E:1.3e-09`PF00084.19^Sushi^Sushi repeat (SCR repeat)^339-392^E:2.3e-08`PF00084.19^Sushi^Sushi repeat (SCR repeat)^397-451^E:4.5e-05`PF00084.…	sigP:1^24^0.854^YES	.	ENOG410YMU7^peptidase inhibitor activity	.	GO:0030054^cellular_component^cell junction`GO:0005615^cellular_component^extracellular space`GO:0045202^cellular_component^synapse`GO:0030414^molecular_function^peptidase inhibitor activity	GO:0030414^molecular_function^peptidase inhibitor activity`GO:0005576^cellular_component^extracellular region
XM_022792124.1	XP_022647859.1^XP_022647859.1^Q:1-280,H:1-280^100%ID^E:0^.^.	XM_022792124.1.p1	466-1308[+]	.	.	.	.	sigP:1^18^0.675^YES	.	.	.	.	.
XM_022792125.1	XP_022647860.1^XP_022647860.1^Q:1-254,H:1-254^100%ID^E:2.28e-171^.^.	XM_022792125.1.p1	465-1229[+]	.	.	.	.	sigP:1^18^0.675^YES	.	.	.	.	.
XM_022792126.1	XP_022647861.1^XP_022647861.1^Q:1-233,H:1-233^100%ID^E:2.86e-162^.^.	XM_022792126.1.p1	474-1175[+]	.	.	.	.	sigP:1^18^0.675^YES	.	.	.	.	.
XM_022792131.1	XP_022647866.1^XP_022647866.1^Q:1-1089,H:1-1089^100%ID^E:0^.^.	XM_022792131.1.p1	390-3659[+]	.	.	.	.	sigP:1^24^0.659^YES	.	.	.	.	.
XM_022792161.1	XP_022647896.1^XP_022647896.1^Q:1-216,H:1-216^100%ID^E:1.04e-161^.^.	XM_022792161.1.p1	151-801[+]	.	.	.	.	sigP:1^22^0.776^YES	.	.	.	.	.
XM_022792191.1	XP_022647926.1^XP_022647926.1^Q:2-2365,H:1-2364^100%ID^E:0^.^.	XM_022792191.1.p1	1-7098[+]	SVEP1_RAT^SVEP1_RAT^Q:4-2285,H:20-2314^32.217%ID^E:0^RecName: Full=Sushi, von Willebrand factor type A, EGF and pentraxin domain-containing protein 1;^Eukaryota; Metazoa; Chordata; Craniata; Vertebrata; Euteleostomi; Mammalia; Eutheria; Euarchontoglires; Glires; Rodentia; Myomorpha; Muroidea; Muridae; Murinae; Rattus`SVEP1_RAT^SVEP1_RAT^Q:1547-2357,H:2259-3107^26.384%ID^E:7.73e-52^RecName: Full=S…	OXU22133.1^OXU22133.1^Q:554-1336,H:1397-2229^28.375%ID^E:1.75e-58^.^.`OXU22133.1^OXU22133.1^Q:1097-1542,H:2265-2712^26.371%ID^E:5.33e-34^.^.`OXU22133.1^OXU22133.1^Q:1097-1331,H:2152-2378^36.475%ID^E:4.2e-30^.^.`OXU22133.1^OXU22133.1^Q:641-1172,H:2733-3244^23.386%ID^E:5.66e-20^.^.`OXU22133.1^OXU22133.1^Q:1722-1966,H:478-705^27.273%ID^E:6.28e-10^.^.`OXU22133.1^OXU22133.1^Q:1783-2047,H:478-725^24.55…	JAU00680.1^JAU00680.1^Q:194-1120,H:1-960^29.259%ID^E:4.69e-94^.^.	PF00092.27^VWA^von Willebrand factor type A domain^70-247^E:4.1e-29`PF13519.5^VWA_2^von Willebrand factor type A domain^71-190^E:3.3e-10`PF07699.12^Ephrin_rec_like^Putative ephrin-receptor like^302-352^E:7.7e-09`PF00084.19^Sushi^Sushi repeat (SCR repeat)^374-429^E:2.7e-08`PF00084.19^Sushi^Sushi repeat (SCR repeat)^434-489^E:6.2e-05`PF00084.19^Sushi^Sushi repeat (SCR repeat)^494-548^E:5.7e-07`PF02…	sigP:1^26^0.572^YES	.	ENOG410XPJ1^c-type lectin domain family	.	GO:0005737^cellular_component^cytoplasm`GO:0005615^cellular_component^extracellular space`GO:0016020^cellular_component^membrane`GO:0005509^molecular_function^calcium ion binding`GO:0003682^molecular_function^chromatin binding`GO:0007155^biological_process^cell adhesion	GO:0005509^molecular_function^calcium ion binding
XM_022792211.1	XP_022647946.1^XP_022647946.1^Q:1-134,H:1-134^100%ID^E:5.77e-96^.^.	XM_022792211.1.p1	312-716[+]	.	.	.	.	sigP:1^16^0.74^YES	.	.	.	.	.
XM_022792219.1	XP_022647954.1^XP_022647954.1^Q:1-238,H:1-238^100%ID^E:0^.^.	XM_022792219.1.p1	348-1064[+]	.	.	.	.	sigP:1^24^0.68^YES	.	.	.	.	.
XM_022792220.1	XP_022647955.1^XP_022647955.1^Q:1-146,H:1-146^100%ID^E:1.56e-108^.^.	XM_022792220.1.p1	348-788[+]	.	.	.	.	sigP:1^24^0.68^YES	.	.	.	.	.
XM_022792266.1	XP_022648001.1^XP_022648001.1^Q:1-453,H:1-453^100%ID^E:0^.^.	XM_022792266.1.p1	995-2356[+]	CBPM_MOUSE^CBPM_MOUSE^Q:17-432,H:9-424^40.521%ID^E:5.61e-107^RecName: Full=Carboxypeptidase M;^Eukaryota; Metazoa; Chordata; Craniata; Vertebrata; Euteleostomi; Mammalia; Eutheria; Euarchontoglires; Glires; Rodentia; Myomorpha; Muroidea; Muridae; Murinae; Mus; Mus	ARK19874.1^ARK19874.1^Q:23-396,H:33-418^40%ID^E:5.16e-93^.^.`ARK19874.1^ARK19874.1^Q:28-394,H:450-835^39.642%ID^E:1.69e-88^.^.`ARK19874.1^ARK19874.1^Q:43-397,H:872-1188^24.932%ID^E:2.86e-22^.^.`ARK19874.1^ARK19874.1^Q:35-373,H:1206-1532^20.798%ID^E:5.54e-15^.^.	JAT99496.1^JAT99496.1^Q:127-382,H:2-286^40.138%ID^E:8.58e-61^.^.	PF00246.23^Peptidase_M14^Zinc carboxypeptidase^38-305^E:5.4e-71`PF13620.5^CarboxypepD_reg^Carboxypeptidase regulatory-like domain^320-395^E:4.1e-11	sigP:1^16^0.651^YES	.	ENOG410XX0H^carboxy-peptidase	KEGG:mmu:70574`KO:K01296	GO:0031225^cellular_component^anchored component of membrane`GO:0009986^cellular_component^cell surface`GO:0005615^cellular_component^extracellular space`GO:0005886^cellular_component^plasma membrane`GO:0004181^molecular_function^metallocarboxypeptidase activity`GO:0004185^molecular_function^serine-type carboxypeptidase activity`GO:0008270^molecular_function^zinc ion binding`GO:0006518^biological…	GO:0004181^molecular_function^metallocarboxypeptidase activity`GO:0008270^molecular_function^zinc ion binding`GO:0006508^biological_process^proteolysis
XM_022792314.1	XP_022648049.1^XP_022648049.1^Q:1-215,H:1-215^100%ID^E:1.27e-147^.^.	XM_022792314.1.p1	122-769[+]	.	.	.	.	sigP:1^19^0.781^YES	.	.	.	.	.
XM_022792322.1	XP_022648057.1^XP_022648057.1^Q:5-699,H:1-695^100%ID^E:0^.^.	XM_022792322.1.p1	3-2102[+]	.	.	.	.	sigP:1^38^0.573^YES	.	.	.	.	.
XM_022792323.1	XP_022648058.1^XP_022648058.1^Q:1-689,H:1-689^100%ID^E:0^.^.	XM_022792323.1.p1	454-2523[+]	.	.	.	.	sigP:1^28^0.72^YES	.	.	.	.	.
XM_022792331.1	XP_022648066.1^XP_022648066.1^Q:1-360,H:1-360^100%ID^E:0^.^.	XM_022792331.1.p1	17-1099[+]	CPTP_HUMAN^CPTP_HUMAN^Q:151-360,H:2-214^34.101%ID^E:4.83e-35^RecName: Full=Ceramide-1-phosphate transfer protein;^Eukaryota; Metazoa; Chordata; Craniata; Vertebrata; Euteleostomi; Mammalia; Eutheria; Euarchontoglires; Primates; Haplorrhini; Catarrhini; Hominidae; Homo	OXU20332.1^OXU20332.1^Q:158-360,H:10-210^35.749%ID^E:5.99e-33^.^.	JAU03064.1^JAU03064.1^Q:179-360,H:1-183^44.262%ID^E:4.91e-56^.^.	PF08718.10^GLTP^Glycolipid transfer protein (GLTP)^178-319^E:4.5e-36	sigP:1^19^0.764^YES	.	ENOG4111NKT^glycolipid transfer protein domain containing	KEGG:hsa:80772	GO:0005829^cellular_component^cytosol`GO:0010008^cellular_component^endosome membrane`GO:0005794^cellular_component^Golgi apparatus`GO:0005640^cellular_component^nuclear outer membrane`GO:0005886^cellular_component^plasma membrane`GO:1902387^molecular_function^ceramide 1-phosphate binding`GO:1902388^molecular_function^ceramide 1-phosphate transporter activity`GO:0120013^molecular_function^interme…	GO:0120013^molecular_function^intermembrane lipid transfer activity`GO:0120009^biological_process^intermembrane lipid transfer`GO:0005737^cellular_component^cytoplasm
XM_022792341.1	XP_022648078.1^XP_022648078.1^Q:1-481,H:1-481^100%ID^E:0^.^.	XM_022792341.1.p1	162-1607[+]	CU109_IXORI^CU109_IXORI^Q:38-123,H:4-90^39.08%ID^E:1.27e-12^RecName: Full=Cuticle protein 10.9;^Eukaryota; Metazoa; Ecdysozoa; Arthropoda; Chelicerata; Arachnida; Acari; Parasitiformes; Ixodida; Ixodoidea; Ixodidae; Ixodinae; Ixodes	OXU32051.1^OXU32051.1^Q:34-99,H:104-170^41.791%ID^E:6.94e-10^.^.	JAC59036.1^JAC59036.1^Q:38-123,H:21-108^39.773%ID^E:1.07e-15^.^.	PF00379.22^Chitin_bind_4^Insect cuticle protein^45-95^E:7.5e-13	sigP:1^20^0.7^YES	.	.	.	GO:0008061^molecular_function^chitin binding`GO:0042302^molecular_function^structural constituent of cuticle	GO:0042302^molecular_function^structural constituent of cuticle
XM_022792343.1	XP_022648078.1^XP_022648078.1^Q:1-481,H:1-481^100%ID^E:0^.^.	XM_022792343.1.p1	961-2406[+]	CU109_IXORI^CU109_IXORI^Q:38-123,H:4-90^39.08%ID^E:1.27e-12^RecName: Full=Cuticle protein 10.9;^Eukaryota; Metazoa; Ecdysozoa; Arthropoda; Chelicerata; Arachnida; Acari; Parasitiformes; Ixodida; Ixodoidea; Ixodidae; Ixodinae; Ixodes	OXU32051.1^OXU32051.1^Q:34-99,H:104-170^41.791%ID^E:6.94e-10^.^.	JAC59036.1^JAC59036.1^Q:38-123,H:21-108^39.773%ID^E:1.07e-15^.^.	PF00379.22^Chitin_bind_4^Insect cuticle protein^45-95^E:7.5e-13	sigP:1^20^0.7^YES	.	.	.	GO:0008061^molecular_function^chitin binding`GO:0042302^molecular_function^structural constituent of cuticle	GO:0042302^molecular_function^structural constituent of cuticle
XM_022792344.1	XP_022648079.1^XP_022648079.1^Q:6-485,H:1-480^100%ID^E:0^.^.	XM_022792344.1.p1	1-1458[+]	CU109_IXORI^CU109_IXORI^Q:39-127,H:1-90^38.889%ID^E:1.08e-12^RecName: Full=Cuticle protein 10.9;^Eukaryota; Metazoa; Ecdysozoa; Arthropoda; Chelicerata; Arachnida; Acari; Parasitiformes; Ixodida; Ixodoidea; Ixodidae; Ixodinae; Ixodes	OXU32051.1^OXU32051.1^Q:38-103,H:104-170^41.791%ID^E:6.95e-10^.^.	JAC59036.1^JAC59036.1^Q:42-127,H:21-108^39.773%ID^E:1.07e-15^.^.	PF00379.22^Chitin_bind_4^Insect cuticle protein^49-99^E:7.6e-13	sigP:1^24^0.617^YES	.	.	.	GO:0008061^molecular_function^chitin binding`GO:0042302^molecular_function^structural constituent of cuticle	GO:0042302^molecular_function^structural constituent of cuticle
XM_022792356.1	XP_022648091.1^XP_022648091.1^Q:1-214,H:1-214^100%ID^E:4.14e-149^.^.	XM_022792356.1.p1	358-1002[+]	.	.	.	.	sigP:1^19^0.709^YES	.	.	.	.	.
XM_022792399.1	XP_022648134.1^XP_022648134.1^Q:1-1630,H:1-1630^100%ID^E:0^.^.	XM_022792399.1.p1	1082-5974[+]	PERM_MOUSE^PERM_MOUSE^Q:905-1531,H:72-717^37.463%ID^E:4.31e-113^RecName: Full=Myeloperoxidase;^Eukaryota; Metazoa; Chordata; Craniata; Vertebrata; Euteleostomi; Mammalia; Eutheria; Euarchontoglires; Glires; Rodentia; Myomorpha; Muroidea; Muridae; Murinae; Mus; Mus`PERM_MOUSE^PERM_MOUSE^Q:252-825,H:141-716^31.78%ID^E:2.58e-71^RecName: Full=Myeloperoxidase;^Eukaryota; Metazoa; Chordata; Craniata; V…	OXU24803.1^OXU24803.1^Q:951-1531,H:57-640^36.577%ID^E:1.79e-115^.^.`OXU24803.1^OXU24803.1^Q:244-832,H:57-646^32.231%ID^E:1.32e-92^.^.	JAC59106.1^JAC59106.1^Q:961-1531,H:51-621^43.419%ID^E:9.24e-146^.^.`JAC59106.1^JAC59106.1^Q:205-826,H:4-621^37.165%ID^E:2.05e-124^.^.	PF03098.14^An_peroxidase^Animal haem peroxidase^257-787^E:8.8e-164`PF03098.14^An_peroxidase^Animal haem peroxidase^964-1505^E:6e-190	sigP:1^25^0.718^YES	.	ENOG410XPZ3^prostaglandin G H synthase and cyclooxygenase	KEGG:mmu:17523`KO:K10789	GO:0042582^cellular_component^azurophil granule`GO:0005615^cellular_component^extracellular space`GO:0043231^cellular_component^intracellular membrane-bounded organelle`GO:0005739^cellular_component^mitochondrion`GO:0005634^cellular_component^nucleus`GO:0030141^cellular_component^secretory granule`GO:0020037^molecular_function^heme binding`GO:0008201^molecular_function^heparin binding`GO:0046872^…	.
XM_022792400.1	XP_022648135.1^XP_022648135.1^Q:1-1628,H:1-1628^100%ID^E:0^.^.	XM_022792400.1.p1	1082-5968[+]	PERM_MOUSE^PERM_MOUSE^Q:903-1529,H:72-717^37.463%ID^E:4.73e-113^RecName: Full=Myeloperoxidase;^Eukaryota; Metazoa; Chordata; Craniata; Vertebrata; Euteleostomi; Mammalia; Eutheria; Euarchontoglires; Glires; Rodentia; Myomorpha; Muroidea; Muridae; Murinae; Mus; Mus`PERM_MOUSE^PERM_MOUSE^Q:252-823,H:141-716^31.72%ID^E:1.32e-70^RecName: Full=Myeloperoxidase;^Eukaryota; Metazoa; Chordata; Craniata; V…	OXU24803.1^OXU24803.1^Q:949-1529,H:57-640^36.577%ID^E:1.99e-115^.^.`OXU24803.1^OXU24803.1^Q:244-830,H:57-646^32.231%ID^E:2.1e-91^.^.	JAC59106.1^JAC59106.1^Q:959-1529,H:51-621^43.419%ID^E:8.46e-146^.^.`JAC59106.1^JAC59106.1^Q:205-824,H:4-621^37.165%ID^E:5.98e-123^.^.	PF03098.14^An_peroxidase^Animal haem peroxidase^257-785^E:1.8e-162`PF03098.14^An_peroxidase^Animal haem peroxidase^962-1503^E:6e-190	sigP:1^25^0.718^YES	.	ENOG410XPZ3^prostaglandin G H synthase and cyclooxygenase	KEGG:mmu:17523`KO:K10789	GO:0042582^cellular_component^azurophil granule`GO:0005615^cellular_component^extracellular space`GO:0043231^cellular_component^intracellular membrane-bounded organelle`GO:0005739^cellular_component^mitochondrion`GO:0005634^cellular_component^nucleus`GO:0030141^cellular_component^secretory granule`GO:0020037^molecular_function^heme binding`GO:0008201^molecular_function^heparin binding`GO:0046872^…	.
XM_022792401.1	XP_022648136.1^XP_022648136.1^Q:1-1590,H:1-1590^100%ID^E:0^.^.	XM_022792401.1.p1	1082-5854[+]	PERM_MOUSE^PERM_MOUSE^Q:865-1491,H:72-717^37.463%ID^E:4.28e-113^RecName: Full=Myeloperoxidase;^Eukaryota; Metazoa; Chordata; Craniata; Vertebrata; Euteleostomi; Mammalia; Eutheria; Euarchontoglires; Glires; Rodentia; Myomorpha; Muroidea; Muridae; Murinae; Mus; Mus`PERM_MOUSE^PERM_MOUSE^Q:252-785,H:141-716^31.281%ID^E:1.25e-67^RecName: Full=Myeloperoxidase;^Eukaryota; Metazoa; Chordata; Craniata; …	OXU24803.1^OXU24803.1^Q:911-1491,H:57-640^36.577%ID^E:1.16e-115^.^.`OXU24803.1^OXU24803.1^Q:244-792,H:57-646^31.177%ID^E:3.96e-86^.^.	JAC59106.1^JAC59106.1^Q:921-1491,H:51-621^43.419%ID^E:5.4e-146^.^.`JAC59106.1^JAC59106.1^Q:205-786,H:4-621^36.177%ID^E:3.98e-115^.^.	PF03098.14^An_peroxidase^Animal haem peroxidase^257-611^E:1.6e-99`PF03098.14^An_peroxidase^Animal haem peroxidase^605-747^E:2.4e-50`PF03098.14^An_peroxidase^Animal haem peroxidase^924-1465^E:5.7e-190	sigP:1^25^0.718^YES	.	ENOG410XPZ3^prostaglandin G H synthase and cyclooxygenase	KEGG:mmu:17523`KO:K10789	GO:0042582^cellular_component^azurophil granule`GO:0005615^cellular_component^extracellular space`GO:0043231^cellular_component^intracellular membrane-bounded organelle`GO:0005739^cellular_component^mitochondrion`GO:0005634^cellular_component^nucleus`GO:0030141^cellular_component^secretory granule`GO:0020037^molecular_function^heme binding`GO:0008201^molecular_function^heparin binding`GO:0046872^…	.
XM_022792402.1	XP_022648137.1^XP_022648137.1^Q:1-1518,H:1-1518^100%ID^E:0^.^.	XM_022792402.1.p1	1082-5638[+]	PERM_MOUSE^PERM_MOUSE^Q:793-1419,H:72-717^37.463%ID^E:3.42e-113^RecName: Full=Myeloperoxidase;^Eukaryota; Metazoa; Chordata; Craniata; Vertebrata; Euteleostomi; Mammalia; Eutheria; Euarchontoglires; Glires; Rodentia; Myomorpha; Muroidea; Muridae; Murinae; Mus; Mus`PERM_MOUSE^PERM_MOUSE^Q:252-542,H:141-446^34.713%ID^E:2.3e-35^RecName: Full=Myeloperoxidase;^Eukaryota; Metazoa; Chordata; Craniata; V…	OXU24803.1^OXU24803.1^Q:839-1419,H:57-640^36.577%ID^E:9.87e-116^.^.`OXU24803.1^OXU24803.1^Q:244-538,H:57-359^33.766%ID^E:6.23e-48^.^.`OXU24803.1^OXU24803.1^Q:540-720,H:474-646^36.464%ID^E:9.14e-27^.^.	JAC59106.1^JAC59106.1^Q:849-1419,H:51-621^43.419%ID^E:3e-146^.^.`JAC59106.1^JAC59106.1^Q:205-549,H:4-351^39.326%ID^E:4.02e-67^.^.`JAC59106.1^JAC59106.1^Q:518-714,H:436-621^38.071%ID^E:1.38e-35^.^.	PF03098.14^An_peroxidase^Animal haem peroxidase^257-539^E:1.9e-87`PF03098.14^An_peroxidase^Animal haem peroxidase^540-675^E:2.7e-49`PF03098.14^An_peroxidase^Animal haem peroxidase^852-1393^E:5.2e-190	sigP:1^25^0.718^YES	.	ENOG410XPZ3^prostaglandin G H synthase and cyclooxygenase	KEGG:mmu:17523`KO:K10789	GO:0042582^cellular_component^azurophil granule`GO:0005615^cellular_component^extracellular space`GO:0043231^cellular_component^intracellular membrane-bounded organelle`GO:0005739^cellular_component^mitochondrion`GO:0005634^cellular_component^nucleus`GO:0030141^cellular_component^secretory granule`GO:0020037^molecular_function^heme binding`GO:0008201^molecular_function^heparin binding`GO:0046872^…	.
XM_022792447.1	XP_022648182.1^XP_022648182.1^Q:15-717,H:1-703^100%ID^E:0^.^.	XM_022792447.1.p1	3-2156[+]	BCAS3_HUMAN^BCAS3_HUMAN^Q:39-636,H:31-753^29.084%ID^E:6.91e-78^RecName: Full=Breast carcinoma-amplified sequence 3 {ECO:0000312|HGNC:HGNC:14347, ECO:0000312|MIM:607470};^Eukaryota; Metazoa; Chordata; Craniata; Vertebrata; Euteleostomi; Mammalia; Eutheria; Euarchontoglires; Primates; Haplorrhini; Catarrhini; Hominidae; Homo	OXU22241.1^OXU22241.1^Q:39-653,H:84-744^30.606%ID^E:9.48e-79^.^.	JAU01772.1^JAU01772.1^Q:319-404,H:205-282^34.483%ID^E:7.01e-08^.^.	PF12490.7^BCAS3^Breast carcinoma amplified sequence 3^491-643^E:3.1e-11	sigP:1^24^0.564^YES	.	ENOG410XSW7^Breast carcinoma amplified sequence	KEGG:hsa:54828	GO:0031252^cellular_component^cell leading edge`GO:0071944^cellular_component^cell periphery`GO:0005737^cellular_component^cytoplasm`GO:0005881^cellular_component^cytoplasmic microtubule`GO:0045111^cellular_component^intermediate filament cytoskeleton`GO:0005730^cellular_component^nucleolus`GO:0005634^cellular_component^nucleus`GO:0035327^cellular_component^transcriptionally active chromatin`GO:0…	.
XM_022792453.1	XP_022648188.1^XP_022648188.1^Q:1-213,H:1-213^100%ID^E:1.38e-135^.^.	XM_022792453.1.p1	282-923[+]	MAGL2_MOUSE^MAGL2_MOUSE^Q:48-159,H:559-654^40.179%ID^E:4.78e-08^RecName: Full=MAGE-like protein 2;^Eukaryota; Metazoa; Chordata; Craniata; Vertebrata; Euteleostomi; Mammalia; Eutheria; Euarchontoglires; Glires; Rodentia; Myomorpha; Muroidea; Muridae; Murinae; Mus; Mus`MAGL2_MOUSE^MAGL2_MOUSE^Q:19-136,H:536-647^35.593%ID^E:5.15e-08^RecName: Full=MAGE-like protein 2;^Eukaryota; Metazoa; Chordata; C…	OXU28015.1^OXU28015.1^Q:48-156,H:254-368^45.528%ID^E:7.99e-06^.^.	.	.	sigP:1^19^0.892^YES	.	ENOG4111S70^Melanoma antigen, family	KEGG:mmu:27385	GO:0005737^cellular_component^cytoplasm`GO:0005829^cellular_component^cytosol`GO:0005769^cellular_component^early endosome`GO:0005768^cellular_component^endosome`GO:0005634^cellular_component^nucleus`GO:0030904^cellular_component^retromer complex`GO:0004842^molecular_function^ubiquitin-protein transferase activity`GO:0034314^biological_process^Arp2/3 complex-mediated actin nucleation`GO:0045892^b…	.
XM_022792455.1	XP_022648190.1^XP_022648190.1^Q:1-212,H:1-212^100%ID^E:3.06e-126^.^.	XM_022792455.1.p1	39-677[+]	MAGL2_MOUSE^MAGL2_MOUSE^Q:41-139,H:559-649^40.404%ID^E:5.39e-08^RecName: Full=MAGE-like protein 2;^Eukaryota; Metazoa; Chordata; Craniata; Vertebrata; Euteleostomi; Mammalia; Eutheria; Euarchontoglires; Glires; Rodentia; Myomorpha; Muroidea; Muridae; Murinae; Mus; Mus`MAGL2_MOUSE^MAGL2_MOUSE^Q:39-129,H:563-647^40.659%ID^E:1.9e-07^RecName: Full=MAGE-like protein 2;^Eukaryota; Metazoa; Chordata; Cr…	OXU28015.1^OXU28015.1^Q:41-147,H:254-364^48.673%ID^E:8.48e-09^.^.`OXU28015.1^OXU28015.1^Q:33-149,H:272-368^43.697%ID^E:7.48e-07^.^.`OXU28015.1^OXU28015.1^Q:53-148,H:250-329^43.878%ID^E:4.41e-06^.^.	.	.	sigP:1^19^0.766^YES	.	ENOG4111S70^Melanoma antigen, family	KEGG:mmu:27385	GO:0005737^cellular_component^cytoplasm`GO:0005829^cellular_component^cytosol`GO:0005769^cellular_component^early endosome`GO:0005768^cellular_component^endosome`GO:0005634^cellular_component^nucleus`GO:0030904^cellular_component^retromer complex`GO:0004842^molecular_function^ubiquitin-protein transferase activity`GO:0034314^biological_process^Arp2/3 complex-mediated actin nucleation`GO:0045892^b…	.
XM_022792456.1	XP_022648190.1^XP_022648190.1^Q:1-195,H:1-195^100%ID^E:1.32e-112^.^.	XM_022792456.1.p2	39-626[+]	MAGL2_MOUSE^MAGL2_MOUSE^Q:41-139,H:559-649^40.404%ID^E:8.5e-08^RecName: Full=MAGE-like protein 2;^Eukaryota; Metazoa; Chordata; Craniata; Vertebrata; Euteleostomi; Mammalia; Eutheria; Euarchontoglires; Glires; Rodentia; Myomorpha; Muroidea; Muridae; Murinae; Mus; Mus`MAGL2_MOUSE^MAGL2_MOUSE^Q:39-129,H:563-647^40.659%ID^E:3.03e-07^RecName: Full=MAGE-like protein 2;^Eukaryota; Metazoa; Chordata; Cr…	OXU28015.1^OXU28015.1^Q:41-147,H:254-364^48.673%ID^E:2.89e-08^.^.`OXU28015.1^OXU28015.1^Q:33-149,H:272-368^43.697%ID^E:2.21e-06^.^.`OXU28015.1^OXU28015.1^Q:53-148,H:250-329^43.878%ID^E:9.9e-06^.^.	.	.	sigP:1^19^0.766^YES	.	ENOG4111S70^Melanoma antigen, family	KEGG:mmu:27385	GO:0005737^cellular_component^cytoplasm`GO:0005829^cellular_component^cytosol`GO:0005769^cellular_component^early endosome`GO:0005768^cellular_component^endosome`GO:0005634^cellular_component^nucleus`GO:0030904^cellular_component^retromer complex`GO:0004842^molecular_function^ubiquitin-protein transferase activity`GO:0034314^biological_process^Arp2/3 complex-mediated actin nucleation`GO:0045892^b…	.
XM_022792457.1	XP_022648192.1^XP_022648192.1^Q:1-193,H:1-193^100%ID^E:1.27e-109^.^.	XM_022792457.1.p2	1745-2326[+]	MAGL2_MOUSE^MAGL2_MOUSE^Q:41-138,H:559-648^40.816%ID^E:8.32e-10^RecName: Full=MAGE-like protein 2;^Eukaryota; Metazoa; Chordata; Craniata; Vertebrata; Euteleostomi; Mammalia; Eutheria; Euarchontoglires; Glires; Rodentia; Myomorpha; Muroidea; Muridae; Murinae; Mus; Mus`MAGL2_MOUSE^MAGL2_MOUSE^Q:39-129,H:563-647^42.857%ID^E:1.19e-09^RecName: Full=MAGE-like protein 2;^Eukaryota; Metazoa; Chordata; C…	OXU28015.1^OXU28015.1^Q:41-149,H:254-368^51.282%ID^E:3.18e-10^.^.	.	.	sigP:1^19^0.722^YES	.	ENOG4111S70^Melanoma antigen, family	KEGG:mmu:27385	GO:0005737^cellular_component^cytoplasm`GO:0005829^cellular_component^cytosol`GO:0005769^cellular_component^early endosome`GO:0005768^cellular_component^endosome`GO:0005634^cellular_component^nucleus`GO:0030904^cellular_component^retromer complex`GO:0004842^molecular_function^ubiquitin-protein transferase activity`GO:0034314^biological_process^Arp2/3 complex-mediated actin nucleation`GO:0045892^b…	.
XM_022792494.1	XP_022648229.1^XP_022648229.1^Q:1-208,H:1-208^100%ID^E:8.93e-149^.^.	XM_022792494.1.p1	82-708[+]	.	.	.	.	sigP:1^19^0.903^YES	.	.	.	.	.
XM_022792532.1	XP_022648267.1^XP_022648267.1^Q:1-504,H:1-504^100%ID^E:0^.^.	XM_022792532.1.p1	6466-7980[+]	ZBT17_HUMAN^ZBT17_HUMAN^Q:143-467,H:361-641^22.523%ID^E:1.62e-07^RecName: Full=Zinc finger and BTB domain-containing protein 17;^Eukaryota; Metazoa; Chordata; Craniata; Vertebrata; Euteleostomi; Mammalia; Eutheria; Euarchontoglires; Primates; Haplorrhini; Catarrhini; Hominidae; Homo`ZBT17_HUMAN^ZBT17_HUMAN^Q:142-393,H:472-726^22.344%ID^E:7.43e-06^RecName: Full=Zinc finger and BTB domain-containin…	OXU24467.1^OXU24467.1^Q:126-495,H:1098-1572^21.895%ID^E:1.15e-10^.^.`OXU24467.1^OXU24467.1^Q:91-495,H:465-926^18.868%ID^E:4.66e-08^.^.	JAU00664.1^JAU00664.1^Q:143-464,H:237-522^22.892%ID^E:1.64e-08^.^.	PF00096.25^zf-C2H2^Zinc finger, C2H2 type^172-194^E:0.016`PF13894.5^zf-C2H2_4^C2H2-type zinc finger^268-290^E:0.0015`PF00096.25^zf-C2H2^Zinc finger, C2H2 type^268-290^E:0.00012	sigP:1^16^0.748^YES	.	COG5048^Zinc finger protein	KEGG:hsa:7709`KO:K10500	GO:0005654^cellular_component^nucleoplasm`GO:0032993^cellular_component^protein-DNA complex`GO:0001047^molecular_function^core promoter binding`GO:0003700^molecular_function^DNA binding transcription factor activity`GO:0046872^molecular_function^metal ion binding`GO:0000978^molecular_function^RNA polymerase II proximal promoter sequence-specific DNA binding`GO:0001223^molecular_function^transcrip…	.
XM_022792535.1	XP_022648267.1^XP_022648267.1^Q:1-456,H:49-504^100%ID^E:0^.^.	XM_022792535.1.p1	787-2157[+]	ZN668_BOVIN^ZN668_BOVIN^Q:95-448,H:223-595^22.843%ID^E:1.91e-07^RecName: Full=Zinc finger protein 668;^Eukaryota; Metazoa; Chordata; Craniata; Vertebrata; Euteleostomi; Mammalia; Eutheria; Laurasiatheria; Cetartiodactyla; Ruminantia; Pecora; Bovidae; Bovinae; Bos	OXU31167.1^OXU31167.1^Q:98-452,H:894-1166^21.17%ID^E:5.07e-13^.^.`OXU31167.1^OXU31167.1^Q:98-246,H:805-944^25.949%ID^E:1.08e-07^.^.	JAU00664.1^JAU00664.1^Q:95-416,H:237-522^22.892%ID^E:4.05e-09^.^.	PF00096.25^zf-C2H2^Zinc finger, C2H2 type^124-146^E:0.014`PF13894.5^zf-C2H2_4^C2H2-type zinc finger^220-242^E:0.0013`PF00096.25^zf-C2H2^Zinc finger, C2H2 type^220-242^E:0.0001	sigP:1^31^0.474^YES	.	COG5048^Zinc finger protein	KEGG:bta:767831	GO:0005634^cellular_component^nucleus`GO:0003700^molecular_function^DNA binding transcription factor activity`GO:0046872^molecular_function^metal ion binding`GO:0000978^molecular_function^RNA polymerase II proximal promoter sequence-specific DNA binding`GO:0001078^molecular_function^transcriptional repressor activity, RNA polymerase II proximal promoter sequence-specific DNA binding`GO:0006355^bi…	.
XM_022792556.1	XP_022648291.1^XP_022648291.1^Q:1-519,H:1-519^100%ID^E:0^.^.	XM_022792556.1.p1	963-2522[+]	CAP1_HUMAN^CAP1_HUMAN^Q:40-518,H:3-474^45.808%ID^E:3.46e-144^RecName: Full=Adenylyl cyclase-associated protein 1;^Eukaryota; Metazoa; Chordata; Craniata; Vertebrata; Euteleostomi; Mammalia; Eutheria; Euarchontoglires; Primates; Haplorrhini; Catarrhini; Hominidae; Homo	OXU18126.1^OXU18126.1^Q:76-516,H:237-652^44.743%ID^E:1.12e-126^.^.	JAU02725.1^JAU02725.1^Q:36-516,H:1-478^51.919%ID^E:4.71e-172^.^.	PF01213.18^CAP_N^Adenylate cyclase associated (CAP) N terminal^43-341^E:1e-106`PF02205.19^WH2^WH2 motif^298-322^E:0.0042`PF08603.10^CAP_C^Adenylate cyclase associated (CAP) C terminal^361-516^E:1.7e-63	sigP:1^26^0.457^YES	.	ENOG410XPXJ^adenylyl cyclase-associated protein	KEGG:hsa:10487`KO:K17261	GO:0035578^cellular_component^azurophil granule lumen`GO:0030864^cellular_component^cortical actin cytoskeleton`GO:0070062^cellular_component^extracellular exosome`GO:0005576^cellular_component^extracellular region`GO:0005925^cellular_component^focal adhesion`GO:0005886^cellular_component^plasma membrane`GO:0003779^molecular_function^actin binding`GO:0008179^molecular_function^adenylate cyclase b…	GO:0003779^molecular_function^actin binding`GO:0007010^biological_process^cytoskeleton organization
XM_022792601.1	XP_022648336.1^XP_022648336.1^Q:1-1596,H:1-1596^100%ID^E:0^.^.	XM_022792601.1.p1	482-5272[+]	LRP4_MOUSE^LRP4_MOUSE^Q:54-1587,H:25-1563^44.585%ID^E:0^RecName: Full=Low-density lipoprotein receptor-related protein 4;^Eukaryota; Metazoa; Chordata; Craniata; Vertebrata; Euteleostomi; Mammalia; Eutheria; Euarchontoglires; Glires; Rodentia; Myomorpha; Muroidea; Muridae; Murinae; Mus; Mus`LRP4_MOUSE^LRP4_MOUSE^Q:407-1379,H:707-1655^36.437%ID^E:0^RecName: Full=Low-density lipoprotein receptor-re…	OXU25251.1^OXU25251.1^Q:75-1587,H:303-1812^38.854%ID^E:0^.^.`OXU25251.1^OXU25251.1^Q:722-1589,H:648-1509^35.028%ID^E:5.65e-176^.^.`OXU25251.1^OXU25251.1^Q:407-1401,H:950-1926^31.957%ID^E:1.25e-168^.^.`OXU25251.1^OXU25251.1^Q:235-369,H:237-378^42.759%ID^E:5.48e-21^.^.	JAU03276.1^JAU03276.1^Q:239-727,H:39-541^32.432%ID^E:1.37e-63^.^.`JAU03276.1^JAU03276.1^Q:793-1046,H:279-544^24.436%ID^E:5.15e-27^.^.`JAU03276.1^JAU03276.1^Q:1342-1576,H:217-461^29.457%ID^E:1.48e-26^.^.`JAU03276.1^JAU03276.1^Q:1195-1351,H:378-543^34.94%ID^E:2.13e-22^.^.`JAU03276.1^JAU03276.1^Q:51-134,H:36-120^43.478%ID^E:1.23e-09^.^.	PF00057.17^Ldl_recept_a^Low-density lipoprotein receptor domain class A^55-97^E:9.3e-06`PF00057.17^Ldl_recept_a^Low-density lipoprotein receptor domain class A^101-134^E:1.4e-10`PF00057.17^Ldl_recept_a^Low-density lipoprotein receptor domain class A^200-236^E:4.4e-08`PF00057.17^Ldl_recept_a^Low-density lipoprotein receptor domain class A^239-275^E:3.7e-10`PF00057.17^Ldl_recept_a^Low-density lipop…	sigP:1^22^0.832^YES	.	ENOG410XPR2^Low density lipoprotein receptor-related protein 4	KEGG:mmu:228357`KO:K20051	GO:0009986^cellular_component^cell surface`GO:0030425^cellular_component^dendrite`GO:0016600^cellular_component^flotillin complex`GO:0016021^cellular_component^integral component of membrane`GO:0031594^cellular_component^neuromuscular junction`GO:0043025^cellular_component^neuronal cell body`GO:0005886^cellular_component^plasma membrane`GO:0014069^cellular_component^postsynaptic density`GO:004323…	GO:0005515^molecular_function^protein binding`GO:0005509^molecular_function^calcium ion binding
XM_022792607.1	XP_022648344.1^XP_022648344.1^Q:1-893,H:1-893^100%ID^E:0^.^.	XM_022792607.1.p1	2074-4755[+]	MTP_DANRE^MTP_DANRE^Q:23-889,H:29-880^26.802%ID^E:4.55e-78^RecName: Full=Microsomal triglyceride transfer protein large subunit {ECO:0000303|PubMed:15614773};^Eukaryota; Metazoa; Chordata; Craniata; Vertebrata; Euteleostomi; Actinopterygii; Neopterygii; Teleostei; Ostariophysi; Cypriniformes; Cyprinidae; Danio	OXU18242.1^OXU18242.1^Q:9-889,H:12-878^28.205%ID^E:5.36e-101^.^.	.	PF01347.21^Vitellogenin_N^Lipoprotein amino terminal region^20-550^E:3.7e-18	sigP:1^19^0.658^YES	.	ENOG410YKCW^lipid transporter activity	KEGG:dre:406207`KO:K14463	GO:0005783^cellular_component^endoplasmic reticulum`GO:0008289^molecular_function^lipid binding`GO:0005319^molecular_function^lipid transporter activity`GO:0007586^biological_process^digestion`GO:0006629^biological_process^lipid metabolic process`GO:0006869^biological_process^lipid transport`GO:0042158^biological_process^lipoprotein biosynthetic process`GO:0015909^biological_process^long-chain fa…	GO:0005319^molecular_function^lipid transporter activity`GO:0006869^biological_process^lipid transport
XM_022792608.1	XP_022648344.1^XP_022648344.1^Q:1-893,H:1-893^100%ID^E:0^.^.	XM_022792608.1.p1	90-2771[+]	MTP_DANRE^MTP_DANRE^Q:23-889,H:29-880^26.802%ID^E:4.55e-78^RecName: Full=Microsomal triglyceride transfer protein large subunit {ECO:0000303|PubMed:15614773};^Eukaryota; Metazoa; Chordata; Craniata; Vertebrata; Euteleostomi; Actinopterygii; Neopterygii; Teleostei; Ostariophysi; Cypriniformes; Cyprinidae; Danio	OXU18242.1^OXU18242.1^Q:9-889,H:12-878^28.205%ID^E:5.36e-101^.^.	.	PF01347.21^Vitellogenin_N^Lipoprotein amino terminal region^20-550^E:3.7e-18	sigP:1^19^0.658^YES	.	ENOG410YKCW^lipid transporter activity	KEGG:dre:406207`KO:K14463	GO:0005783^cellular_component^endoplasmic reticulum`GO:0008289^molecular_function^lipid binding`GO:0005319^molecular_function^lipid transporter activity`GO:0007586^biological_process^digestion`GO:0006629^biological_process^lipid metabolic process`GO:0006869^biological_process^lipid transport`GO:0042158^biological_process^lipoprotein biosynthetic process`GO:0015909^biological_process^long-chain fa…	GO:0005319^molecular_function^lipid transporter activity`GO:0006869^biological_process^lipid transport
XM_022792650.1	XP_022648385.1^XP_022648385.1^Q:1-1039,H:1-1039^100%ID^E:0^.^.	XM_022792650.1.p1	1112-4231[+]	NAB1_RAT^NAB1_RAT^Q:107-192,H:3-88^77.907%ID^E:3.35e-37^RecName: Full=NGFI-A-binding protein 1;^Eukaryota; Metazoa; Chordata; Craniata; Vertebrata; Euteleostomi; Mammalia; Eutheria; Euarchontoglires; Glires; Rodentia; Myomorpha; Muroidea; Muridae; Murinae; Rattus`NAB1_RAT^NAB1_RAT^Q:380-506,H:198-320^39.552%ID^E:8.29e-14^RecName: Full=NGFI-A-binding protein 1;^Eukaryota; Metazoa; Chordata; Crania…	.	.	PF04904.12^NCD1^NAB conserved region 1 (NCD1)^109-187^E:1.7e-42`PF04905.12^NCD2^NAB conserved region 2 (NCD2)^369-501^E:3.7e-28	sigP:1^18^0.615^YES	.	ENOG410YKFH^NGFI-A binding protein 1 (EGR1 binding protein 1)	KEGG:rno:64824	GO:0005634^cellular_component^nucleus`GO:0008134^molecular_function^transcription factor binding`GO:0001958^biological_process^endochondral ossification`GO:0042552^biological_process^myelination`GO:0045892^biological_process^negative regulation of transcription, DNA-templated`GO:0045682^biological_process^regulation of epidermis development`GO:0006355^biological_process^regulation of transcriptio…	GO:0045892^biological_process^negative regulation of transcription, DNA-templated`GO:0005634^cellular_component^nucleus
XM_022792657.1	XP_022648405.1^XP_022648405.1^Q:1-486,H:1-486^100%ID^E:0^.^.	XM_022792657.1.p1	471-1931[+]	.	.	.	.	sigP:1^29^0.679^YES	.	.	.	.	.
XM_022792662.1	XP_022648405.1^XP_022648405.1^Q:1-486,H:1-486^100%ID^E:0^.^.	XM_022792662.1.p1	396-1856[+]	.	.	.	.	sigP:1^29^0.679^YES	.	.	.	.	.
XM_022792670.1	XP_022648405.1^XP_022648405.1^Q:1-486,H:1-486^100%ID^E:0^.^.	XM_022792670.1.p1	251-1711[+]	.	.	.	.	sigP:1^29^0.679^YES	.	.	.	.	.
XM_022792674.1	XP_022648411.1^XP_022648411.1^Q:1-708,H:1-708^100%ID^E:0^.^.	XM_022792674.1.p1	1450-3576[+]	MEGF6_RAT^MEGF6_RAT^Q:70-699,H:385-1065^35.817%ID^E:2.08e-91^RecName: Full=Multiple epidermal growth factor-like domains protein 6;^Eukaryota; Metazoa; Chordata; Craniata; Vertebrata; Euteleostomi; Mammalia; Eutheria; Euarchontoglires; Glires; Rodentia; Myomorpha; Muroidea; Muridae; Murinae; Rattus`MEGF6_RAT^MEGF6_RAT^Q:58-699,H:246-936^33.618%ID^E:8.02e-84^RecName: Full=Multiple epidermal growth…	OXU25212.1^OXU25212.1^Q:215-700,H:149-611^34.252%ID^E:3.85e-69^.^.`OXU25212.1^OXU25212.1^Q:296-689,H:406-771^36.776%ID^E:4.78e-67^.^.`OXU25212.1^OXU25212.1^Q:341-699,H:126-522^36.409%ID^E:5.29e-58^.^.`OXU25212.1^OXU25212.1^Q:371-700,H:125-437^37.318%ID^E:7.99e-53^.^.`OXU25212.1^OXU25212.1^Q:478-703,H:114-351^37.395%ID^E:3.59e-36^.^.`OXU25212.1^OXU25212.1^Q:303-502,H:542-798^31.801%ID^E:1.11e-22^.…	JAU00391.1^JAU00391.1^Q:360-679,H:338-650^29.577%ID^E:1.53e-13^.^.`JAU00391.1^JAU00391.1^Q:311-681,H:432-807^27.711%ID^E:3.61e-11^.^.`JAU00391.1^JAU00391.1^Q:297-594,H:448-806^28.226%ID^E:7.61e-10^.^.`JAU00391.1^JAU00391.1^Q:261-632,H:1699-2074^27.047%ID^E:8.21e-10^.^.`JAU00391.1^JAU00391.1^Q:528-692,H:1374-1547^31.073%ID^E:1.26e-07^.^.`JAU00391.1^JAU00391.1^Q:354-562,H:1358-1546^30.556%ID^E:2.22…	PF07645.14^EGF_CA^Calcium-binding EGF domain^100-132^E:1.2e-06`PF14670.5^FXa_inhibition^Coagulation Factor Xa inhibitory site^183-222^E:6e-10`PF12662.6^cEGF^Complement Clr-like EGF-like^206-227^E:4.2e-08`PF07645.14^EGF_CA^Calcium-binding EGF domain^224-263^E:0.00016`PF14670.5^FXa_inhibition^Coagulation Factor Xa inhibitory site^228-263^E:4.1e-11`PF00053.23^Laminin_EGF^Laminin EGF domain^311-349^E…	sigP:1^25^0.748^YES	.	ENOG410XQWV^multiple EGF-like-domains	KEGG:rno:65049	GO:0005576^cellular_component^extracellular region`GO:0005509^molecular_function^calcium ion binding	GO:0005509^molecular_function^calcium ion binding
XM_022792675.1	XP_022648411.1^XP_022648411.1^Q:1-708,H:1-708^100%ID^E:0^.^.	XM_022792675.1.p1	774-2900[+]	MEGF6_RAT^MEGF6_RAT^Q:70-699,H:385-1065^35.817%ID^E:2.08e-91^RecName: Full=Multiple epidermal growth factor-like domains protein 6;^Eukaryota; Metazoa; Chordata; Craniata; Vertebrata; Euteleostomi; Mammalia; Eutheria; Euarchontoglires; Glires; Rodentia; Myomorpha; Muroidea; Muridae; Murinae; Rattus`MEGF6_RAT^MEGF6_RAT^Q:58-699,H:246-936^33.618%ID^E:8.02e-84^RecName: Full=Multiple epidermal growth…	OXU25212.1^OXU25212.1^Q:215-700,H:149-611^34.252%ID^E:3.85e-69^.^.`OXU25212.1^OXU25212.1^Q:296-689,H:406-771^36.776%ID^E:4.78e-67^.^.`OXU25212.1^OXU25212.1^Q:341-699,H:126-522^36.409%ID^E:5.29e-58^.^.`OXU25212.1^OXU25212.1^Q:371-700,H:125-437^37.318%ID^E:7.99e-53^.^.`OXU25212.1^OXU25212.1^Q:478-703,H:114-351^37.395%ID^E:3.59e-36^.^.`OXU25212.1^OXU25212.1^Q:303-502,H:542-798^31.801%ID^E:1.11e-22^.…	JAU00391.1^JAU00391.1^Q:360-679,H:338-650^29.577%ID^E:1.53e-13^.^.`JAU00391.1^JAU00391.1^Q:311-681,H:432-807^27.711%ID^E:3.61e-11^.^.`JAU00391.1^JAU00391.1^Q:297-594,H:448-806^28.226%ID^E:7.61e-10^.^.`JAU00391.1^JAU00391.1^Q:261-632,H:1699-2074^27.047%ID^E:8.21e-10^.^.`JAU00391.1^JAU00391.1^Q:528-692,H:1374-1547^31.073%ID^E:1.26e-07^.^.`JAU00391.1^JAU00391.1^Q:354-562,H:1358-1546^30.556%ID^E:2.22…	PF07645.14^EGF_CA^Calcium-binding EGF domain^100-132^E:1.2e-06`PF14670.5^FXa_inhibition^Coagulation Factor Xa inhibitory site^183-222^E:6e-10`PF12662.6^cEGF^Complement Clr-like EGF-like^206-227^E:4.2e-08`PF07645.14^EGF_CA^Calcium-binding EGF domain^224-263^E:0.00016`PF14670.5^FXa_inhibition^Coagulation Factor Xa inhibitory site^228-263^E:4.1e-11`PF00053.23^Laminin_EGF^Laminin EGF domain^311-349^E…	sigP:1^25^0.748^YES	.	ENOG410XQWV^multiple EGF-like-domains	KEGG:rno:65049	GO:0005576^cellular_component^extracellular region`GO:0005509^molecular_function^calcium ion binding	GO:0005509^molecular_function^calcium ion binding
XM_022792676.1	XP_022648411.1^XP_022648411.1^Q:1-708,H:1-708^100%ID^E:0^.^.	XM_022792676.1.p1	1104-3230[+]	MEGF6_RAT^MEGF6_RAT^Q:70-699,H:385-1065^35.817%ID^E:2.08e-91^RecName: Full=Multiple epidermal growth factor-like domains protein 6;^Eukaryota; Metazoa; Chordata; Craniata; Vertebrata; Euteleostomi; Mammalia; Eutheria; Euarchontoglires; Glires; Rodentia; Myomorpha; Muroidea; Muridae; Murinae; Rattus`MEGF6_RAT^MEGF6_RAT^Q:58-699,H:246-936^33.618%ID^E:8.02e-84^RecName: Full=Multiple epidermal growth…	OXU25212.1^OXU25212.1^Q:215-700,H:149-611^34.252%ID^E:3.85e-69^.^.`OXU25212.1^OXU25212.1^Q:296-689,H:406-771^36.776%ID^E:4.78e-67^.^.`OXU25212.1^OXU25212.1^Q:341-699,H:126-522^36.409%ID^E:5.29e-58^.^.`OXU25212.1^OXU25212.1^Q:371-700,H:125-437^37.318%ID^E:7.99e-53^.^.`OXU25212.1^OXU25212.1^Q:478-703,H:114-351^37.395%ID^E:3.59e-36^.^.`OXU25212.1^OXU25212.1^Q:303-502,H:542-798^31.801%ID^E:1.11e-22^.…	JAU00391.1^JAU00391.1^Q:360-679,H:338-650^29.577%ID^E:1.53e-13^.^.`JAU00391.1^JAU00391.1^Q:311-681,H:432-807^27.711%ID^E:3.61e-11^.^.`JAU00391.1^JAU00391.1^Q:297-594,H:448-806^28.226%ID^E:7.61e-10^.^.`JAU00391.1^JAU00391.1^Q:261-632,H:1699-2074^27.047%ID^E:8.21e-10^.^.`JAU00391.1^JAU00391.1^Q:528-692,H:1374-1547^31.073%ID^E:1.26e-07^.^.`JAU00391.1^JAU00391.1^Q:354-562,H:1358-1546^30.556%ID^E:2.22…	PF07645.14^EGF_CA^Calcium-binding EGF domain^100-132^E:1.2e-06`PF14670.5^FXa_inhibition^Coagulation Factor Xa inhibitory site^183-222^E:6e-10`PF12662.6^cEGF^Complement Clr-like EGF-like^206-227^E:4.2e-08`PF07645.14^EGF_CA^Calcium-binding EGF domain^224-263^E:0.00016`PF14670.5^FXa_inhibition^Coagulation Factor Xa inhibitory site^228-263^E:4.1e-11`PF00053.23^Laminin_EGF^Laminin EGF domain^311-349^E…	sigP:1^25^0.748^YES	.	ENOG410XQWV^multiple EGF-like-domains	KEGG:rno:65049	GO:0005576^cellular_component^extracellular region`GO:0005509^molecular_function^calcium ion binding	GO:0005509^molecular_function^calcium ion binding
XM_022792693.1	XP_022648428.1^XP_022648428.1^Q:1-615,H:1-615^100%ID^E:0^.^.	XM_022792693.1.p1	523-2370[+]	EXD2_HUMAN^EXD2_HUMAN^Q:41-561,H:76-613^38.448%ID^E:5e-114^RecName: Full=Exonuclease 3'-5' domain-containing protein 2 {ECO:0000312|HGNC:HGNC:20217};^Eukaryota; Metazoa; Chordata; Craniata; Vertebrata; Euteleostomi; Mammalia; Eutheria; Euarchontoglires; Primates; Haplorrhini; Catarrhini; Hominidae; Homo	OXU24832.1^OXU24832.1^Q:51-573,H:73-601^34.164%ID^E:1.43e-92^.^.	.	PF01612.19^DNA_pol_A_exo1^3'-5' exonuclease^57-228^E:3e-19	sigP:1^20^0.521^YES	.	ENOG410XS63^Exonuclease 3'-5' domain containing 2	KEGG:hsa:55218`KO:K20777	GO:0005737^cellular_component^cytoplasm`GO:0005634^cellular_component^nucleus`GO:0008408^molecular_function^3'-5' exonuclease activity`GO:0008852^molecular_function^exodeoxyribonuclease I activity`GO:0003676^molecular_function^nucleic acid binding`GO:0008310^molecular_function^single-stranded DNA 3'-5' exodeoxyribonuclease activity`GO:0000729^biological_process^DNA double-strand break processing`…	GO:0003676^molecular_function^nucleic acid binding`GO:0008408^molecular_function^3'-5' exonuclease activity`GO:0006139^biological_process^nucleobase-containing compound metabolic process
XM_022792740.1	XP_022648475.1^XP_022648475.1^Q:1-221,H:1-221^100%ID^E:1.18e-170^.^.	XM_022792740.1.p1	1931-2596[+]	.	.	.	.	sigP:1^19^0.796^YES	.	.	.	.	.
XM_022792863.1	XP_022648599.1^XP_022648599.1^Q:1-155,H:1-155^100%ID^E:7.88e-114^.^.	XM_022792863.1.p2	379-846[+]	LYS2_CRAVI^LYS2_CRAVI^Q:21-142,H:4-126^35.433%ID^E:9.84e-12^RecName: Full=Lysozyme 2;^Eukaryota; Metazoa; Lophotrochozoa; Mollusca; Bivalvia; Pteriomorphia; Ostreoida; Ostreoidea; Ostreidae; Crassostrea	OXU16760.1^OXU16760.1^Q:38-148,H:33-149^38.655%ID^E:1.24e-19^.^.	.	PF05497.11^Destabilase^Destabilase^39-148^E:4e-34	sigP:1^32^0.596^YES	.	.	.	GO:0005576^cellular_component^extracellular region`GO:0003796^molecular_function^lysozyme activity`GO:0019835^biological_process^cytolysis`GO:0042742^biological_process^defense response to bacterium`GO:0008152^biological_process^metabolic process	GO:0003796^molecular_function^lysozyme activity
XM_022792864.1	XP_022648599.1^XP_022648599.1^Q:1-155,H:1-155^100%ID^E:7.88e-114^.^.	XM_022792864.1.p2	256-723[+]	LYS2_CRAVI^LYS2_CRAVI^Q:21-142,H:4-126^35.433%ID^E:9.84e-12^RecName: Full=Lysozyme 2;^Eukaryota; Metazoa; Lophotrochozoa; Mollusca; Bivalvia; Pteriomorphia; Ostreoida; Ostreoidea; Ostreidae; Crassostrea	OXU16760.1^OXU16760.1^Q:38-148,H:33-149^38.655%ID^E:1.24e-19^.^.	.	PF05497.11^Destabilase^Destabilase^39-148^E:4e-34	sigP:1^32^0.596^YES	.	.	.	GO:0005576^cellular_component^extracellular region`GO:0003796^molecular_function^lysozyme activity`GO:0019835^biological_process^cytolysis`GO:0042742^biological_process^defense response to bacterium`GO:0008152^biological_process^metabolic process	GO:0003796^molecular_function^lysozyme activity
XM_022792946.1	XP_022648682.1^XP_022648682.1^Q:41-190,H:1-150^100%ID^E:4.06e-107^.^.	XM_022792946.1.p1	2-574[+]	.	.	.	.	sigP:1^18^0.624^YES	.	.	.	.	.
XM_022793009.1	XP_022648760.1^XP_022648760.1^Q:1-591,H:1-591^100%ID^E:0^.^.	XM_022793009.1.p1	505-2280[+]	SDH_GLUOY^SDH_GLUOY^Q:33-576,H:5-527^33.514%ID^E:1.59e-87^RecName: Full=L-sorbose 1-dehydrogenase;^Bacteria; Proteobacteria; Alphaproteobacteria; Rhodospirillales; Acetobacteraceae; Gluconobacter	OXU21519.1^OXU21519.1^Q:4-580,H:107-698^33.221%ID^E:3e-112^.^.`OXU21519.1^OXU21519.1^Q:449-547,H:1-101^32.673%ID^E:7.74e-13^.^.	.	PF00732.18^GMC_oxred_N^GMC oxidoreductase^33-329^E:7.4e-77`PF05199.12^GMC_oxred_C^GMC oxidoreductase^430-572^E:3.1e-39	sigP:1^16^0.814^YES	.	.	.	GO:0050660^molecular_function^flavin adenine dinucleotide binding`GO:0016614^molecular_function^oxidoreductase activity, acting on CH-OH group of donors	GO:0016614^molecular_function^oxidoreductase activity, acting on CH-OH group of donors`GO:0050660^molecular_function^flavin adenine dinucleotide binding`GO:0055114^biological_process^oxidation-reduction process
XM_022793016.1	XP_022648760.1^XP_022648760.1^Q:1-591,H:1-591^100%ID^E:0^.^.	XM_022793016.1.p1	1248-3023[+]	SDH_GLUOY^SDH_GLUOY^Q:33-576,H:5-527^33.514%ID^E:1.59e-87^RecName: Full=L-sorbose 1-dehydrogenase;^Bacteria; Proteobacteria; Alphaproteobacteria; Rhodospirillales; Acetobacteraceae; Gluconobacter	OXU21519.1^OXU21519.1^Q:4-580,H:107-698^33.221%ID^E:3e-112^.^.`OXU21519.1^OXU21519.1^Q:449-547,H:1-101^32.673%ID^E:7.74e-13^.^.	.	PF00732.18^GMC_oxred_N^GMC oxidoreductase^33-329^E:7.4e-77`PF05199.12^GMC_oxred_C^GMC oxidoreductase^430-572^E:3.1e-39	sigP:1^16^0.814^YES	.	.	.	GO:0050660^molecular_function^flavin adenine dinucleotide binding`GO:0016614^molecular_function^oxidoreductase activity, acting on CH-OH group of donors	GO:0016614^molecular_function^oxidoreductase activity, acting on CH-OH group of donors`GO:0050660^molecular_function^flavin adenine dinucleotide binding`GO:0055114^biological_process^oxidation-reduction process
XM_022793017.1	XP_022648752.1^XP_022648752.1^Q:1-325,H:1-325^100%ID^E:0^.^.	XM_022793017.1.p1	557-1534[+]	.	.	.	.	sigP:1^22^0.669^YES	.	.	.	.	.
XM_022793018.1	XP_022648753.1^XP_022648753.1^Q:1-322,H:1-322^100%ID^E:0^.^.	XM_022793018.1.p1	309-1277[+]	.	.	.	.	sigP:1^19^0.636^YES	.	.	.	.	.
XM_022793025.1	XP_022648760.1^XP_022648760.1^Q:1-591,H:1-591^100%ID^E:0^.^.	XM_022793025.1.p1	1097-2872[+]	SDH_GLUOY^SDH_GLUOY^Q:33-576,H:5-527^33.514%ID^E:1.59e-87^RecName: Full=L-sorbose 1-dehydrogenase;^Bacteria; Proteobacteria; Alphaproteobacteria; Rhodospirillales; Acetobacteraceae; Gluconobacter	OXU21519.1^OXU21519.1^Q:4-580,H:107-698^33.221%ID^E:3e-112^.^.`OXU21519.1^OXU21519.1^Q:449-547,H:1-101^32.673%ID^E:7.74e-13^.^.	.	PF00732.18^GMC_oxred_N^GMC oxidoreductase^33-329^E:7.4e-77`PF05199.12^GMC_oxred_C^GMC oxidoreductase^430-572^E:3.1e-39	sigP:1^16^0.814^YES	.	.	.	GO:0050660^molecular_function^flavin adenine dinucleotide binding`GO:0016614^molecular_function^oxidoreductase activity, acting on CH-OH group of donors	GO:0016614^molecular_function^oxidoreductase activity, acting on CH-OH group of donors`GO:0050660^molecular_function^flavin adenine dinucleotide binding`GO:0055114^biological_process^oxidation-reduction process
XM_022793036.1	XP_022648771.1^XP_022648771.1^Q:1-569,H:1-569^100%ID^E:0^.^.	XM_022793036.1.p1	505-2214[+]	SDH_GLUOY^SDH_GLUOY^Q:33-554,H:5-527^33.945%ID^E:8.87e-88^RecName: Full=L-sorbose 1-dehydrogenase;^Bacteria; Proteobacteria; Alphaproteobacteria; Rhodospirillales; Acetobacteraceae; Gluconobacter	OXU21519.1^OXU21519.1^Q:4-558,H:107-698^33.277%ID^E:1.25e-105^.^.`OXU21519.1^OXU21519.1^Q:427-525,H:1-101^32.673%ID^E:6.59e-13^.^.	.	PF00732.18^GMC_oxred_N^GMC oxidoreductase^33-329^E:6.7e-77`PF05199.12^GMC_oxred_C^GMC oxidoreductase^408-550^E:2.9e-39	sigP:1^16^0.814^YES	.	.	.	GO:0050660^molecular_function^flavin adenine dinucleotide binding`GO:0016614^molecular_function^oxidoreductase activity, acting on CH-OH group of donors	GO:0016614^molecular_function^oxidoreductase activity, acting on CH-OH group of donors`GO:0050660^molecular_function^flavin adenine dinucleotide binding`GO:0055114^biological_process^oxidation-reduction process
XM_022793056.1	XP_022648791.1^XP_022648791.1^Q:1-822,H:1-822^100%ID^E:0^.^.	XM_022793056.1.p1	480-2948[+]	SPB13_MOUSE^SPB13_MOUSE^Q:498-822,H:96-389^24.024%ID^E:9.77e-18^RecName: Full=Serpin B13;^Eukaryota; Metazoa; Chordata; Craniata; Vertebrata; Euteleostomi; Mammalia; Eutheria; Euarchontoglires; Glires; Rodentia; Myomorpha; Muroidea; Muridae; Murinae; Mus; Mus	OXU26666.1^OXU26666.1^Q:509-729,H:226-440^24.215%ID^E:4.29e-10^.^.	AID54718.1^AID54718.1^Q:521-819,H:125-389^19%ID^E:6.04e-13^.^.	PF00079.19^Serpin^Serpin (serine protease inhibitor)^35-152^E:1.1e-10`PF00079.19^Serpin^Serpin (serine protease inhibitor)^495-822^E:7.5e-40	sigP:1^19^0.896^YES	.	COG4826^serine-type endopeptidase inhibitor activity	KEGG:mmu:241196`KO:K13963	GO:0005737^cellular_component^cytoplasm`GO:0005829^cellular_component^cytosol`GO:0005615^cellular_component^extracellular space`GO:0016607^cellular_component^nuclear speck`GO:0005654^cellular_component^nucleoplasm`GO:0004869^molecular_function^cysteine-type endopeptidase inhibitor activity`GO:0002020^molecular_function^protease binding`GO:0004867^molecular_function^serine-type endopeptidase inhib…	.
XM_022793116.1	XP_022648851.1^XP_022648851.1^Q:1-235,H:1-235^100%ID^E:5.76e-180^.^.	XM_022793116.1.p1	15-722[+]	.	.	.	.	sigP:1^19^0.902^YES	.	.	.	.	.
XM_022793117.1	XP_022648852.1^XP_022648852.1^Q:1-177,H:1-177^100%ID^E:3.34e-133^.^.	XM_022793117.1.p1	15-548[+]	.	.	.	.	sigP:1^19^0.902^YES	.	.	.	.	.
XM_022793147.1	XP_022648882.1^XP_022648882.1^Q:1-266,H:1-266^100%ID^E:0^.^.	XM_022793147.1.p1	28-828[+]	.	.	.	.	sigP:1^19^0.49^YES	.	.	.	.	.
XM_022793249.1	XP_022648984.1^XP_022648984.1^Q:1-233,H:1-233^100%ID^E:3.53e-176^.^.	XM_022793249.1.p1	274-975[+]	FRAS1_MOUSE^FRAS1_MOUSE^Q:59-115,H:219-274^45.614%ID^E:2.52e-06^RecName: Full=Extracellular matrix protein FRAS1;^Eukaryota; Metazoa; Chordata; Craniata; Vertebrata; Euteleostomi; Mammalia; Eutheria; Euarchontoglires; Glires; Rodentia; Myomorpha; Muroidea; Muridae; Murinae; Mus; Mus	OXU26443.1^OXU26443.1^Q:58-201,H:2475-2618^29.333%ID^E:1.62e-19^.^.`OXU26443.1^OXU26443.1^Q:42-198,H:33-191^20.497%ID^E:1.94e-07^.^.`OXU26443.1^OXU26443.1^Q:58-136,H:1436-1522^31.034%ID^E:8.2e-06^.^.	.	PF00093.17^VWC^von Willebrand factor type C domain^60-120^E:2.2e-06	sigP:1^19^0.765^YES	.	ENOG410XQ7P^Fraser syndrome 1	KEGG:mmu:231470	GO:0005604^cellular_component^basement membrane`GO:0016021^cellular_component^integral component of membrane`GO:0005886^cellular_component^plasma membrane`GO:0061618^cellular_component^sublamina densa`GO:0046872^molecular_function^metal ion binding`GO:0007154^biological_process^cell communication`GO:0030326^biological_process^embryonic limb morphogenesis`GO:0003338^biological_process^metanephros …	GO:0005515^molecular_function^protein binding
XM_022793280.1	XP_022649016.1^XP_022649016.1^Q:1-682,H:1-682^100%ID^E:0^.^.	XM_022793280.1.p1	724-2772[+]	PSA_HUMAN^PSA_HUMAN^Q:70-599,H:76-601^27.586%ID^E:5.48e-52^RecName: Full=Puromycin-sensitive aminopeptidase;^Eukaryota; Metazoa; Chordata; Craniata; Vertebrata; Euteleostomi; Mammalia; Eutheria; Euarchontoglires; Primates; Haplorrhini; Catarrhini; Hominidae; Homo	OXU17048.1^OXU17048.1^Q:164-597,H:129-558^28.027%ID^E:1.35e-40^.^.	JAU00360.1^JAU00360.1^Q:70-596,H:25-546^27.087%ID^E:1.49e-55^.^.	PF01433.19^Peptidase_M1^Peptidase family M1 domain^263-493^E:2.1e-22	sigP:1^21^0.676^YES	.	COG0308^aminopeptidase	KEGG:hsa:9520`KO:K08776	GO:0005737^cellular_component^cytoplasm`GO:0005829^cellular_component^cytosol`GO:0070062^cellular_component^extracellular exosome`GO:0005634^cellular_component^nucleus`GO:0004177^molecular_function^aminopeptidase activity`GO:0070006^molecular_function^metalloaminopeptidase activity`GO:0042277^molecular_function^peptide binding`GO:0008270^molecular_function^zinc ion binding`GO:0071456^biological_p…	GO:0008237^molecular_function^metallopeptidase activity`GO:0008270^molecular_function^zinc ion binding
XM_022793281.1	XP_022649016.1^XP_022649016.1^Q:1-682,H:1-682^100%ID^E:0^.^.	XM_022793281.1.p1	697-2745[+]	PSA_HUMAN^PSA_HUMAN^Q:70-599,H:76-601^27.586%ID^E:5.48e-52^RecName: Full=Puromycin-sensitive aminopeptidase;^Eukaryota; Metazoa; Chordata; Craniata; Vertebrata; Euteleostomi; Mammalia; Eutheria; Euarchontoglires; Primates; Haplorrhini; Catarrhini; Hominidae; Homo	OXU17048.1^OXU17048.1^Q:164-597,H:129-558^28.027%ID^E:1.35e-40^.^.	JAU00360.1^JAU00360.1^Q:70-596,H:25-546^27.087%ID^E:1.49e-55^.^.	PF01433.19^Peptidase_M1^Peptidase family M1 domain^263-493^E:2.1e-22	sigP:1^21^0.676^YES	.	COG0308^aminopeptidase	KEGG:hsa:9520`KO:K08776	GO:0005737^cellular_component^cytoplasm`GO:0005829^cellular_component^cytosol`GO:0070062^cellular_component^extracellular exosome`GO:0005634^cellular_component^nucleus`GO:0004177^molecular_function^aminopeptidase activity`GO:0070006^molecular_function^metalloaminopeptidase activity`GO:0042277^molecular_function^peptide binding`GO:0008270^molecular_function^zinc ion binding`GO:0071456^biological_p…	GO:0008237^molecular_function^metallopeptidase activity`GO:0008270^molecular_function^zinc ion binding
XM_022793367.1	XP_022649102.1^XP_022649102.1^Q:1-196,H:1-196^100%ID^E:1.89e-141^.^.	XM_022793367.1.p1	277-867[+]	.	.	.	.	sigP:1^22^0.563^YES	.	.	.	.	.
XM_022793376.1	XP_022649111.1^XP_022649111.1^Q:1-208,H:1-208^100%ID^E:4.25e-154^.^.	XM_022793376.1.p1	1895-2521[+]	CU168_IXORI^CU168_IXORI^Q:67-145,H:5-83^45.57%ID^E:9.02e-17^RecName: Full=Cuticle protein 16.8;^Eukaryota; Metazoa; Ecdysozoa; Arthropoda; Chelicerata; Arachnida; Acari; Parasitiformes; Ixodida; Ixodoidea; Ixodidae; Ixodinae; Ixodes	.	JAC59036.1^JAC59036.1^Q:71-151,H:27-109^42.169%ID^E:1.01e-14^.^.	PF00379.22^Chitin_bind_4^Insect cuticle protein^73-124^E:7.3e-11	sigP:1^18^0.68^YES	.	.	.	GO:0008061^molecular_function^chitin binding`GO:0042302^molecular_function^structural constituent of cuticle	GO:0042302^molecular_function^structural constituent of cuticle
XM_022793380.1	XP_022649115.1^XP_022649115.1^Q:1-294,H:1-294^100%ID^E:0^.^.	XM_022793380.1.p1	855-1739[+]	ERP29_BOVIN^ERP29_BOVIN^Q:34-238,H:28-228^28.155%ID^E:1.9e-24^RecName: Full=Endoplasmic reticulum resident protein 29;^Eukaryota; Metazoa; Chordata; Craniata; Vertebrata; Euteleostomi; Mammalia; Eutheria; Laurasiatheria; Cetartiodactyla; Ruminantia; Pecora; Bovidae; Bovinae; Bos	OXU25289.1^OXU25289.1^Q:11-254,H:1-243^31.076%ID^E:3.63e-33^.^.	.	PF07912.12^ERp29_N^ERp29, N-terminal domain^38-154^E:2e-21`PF07749.11^ERp29^Endoplasmic reticulum protein ERp29, C-terminal domain^161-254^E:8.9e-13	sigP:1^18^0.64^YES	.	ENOG4111I8S^endoplasmic reticulum protein 29	KEGG:bta:613357`KO:K09586	GO:0009986^cellular_component^cell surface`GO:0005783^cellular_component^endoplasmic reticulum`GO:0005788^cellular_component^endoplasmic reticulum lumen`GO:0042470^cellular_component^melanosome`GO:0000187^biological_process^activation of MAPK activity`GO:0006886^biological_process^intracellular protein transport`GO:0010629^biological_process^negative regulation of gene expression`GO:0050709^biolo…	GO:0009306^biological_process^protein secretion`GO:0005788^cellular_component^endoplasmic reticulum lumen`GO:0005783^cellular_component^endoplasmic reticulum
XM_022793381.1	XP_022649116.1^XP_022649116.1^Q:1-620,H:1-620^100%ID^E:0^.^.	XM_022793381.1.p1	979-2841[+]	OFUT2_HUMAN^OFUT2_HUMAN^Q:26-294,H:44-352^39.873%ID^E:8.72e-60^RecName: Full=GDP-fucose protein O-fucosyltransferase 2;^Eukaryota; Metazoa; Chordata; Craniata; Vertebrata; Euteleostomi; Mammalia; Eutheria; Euarchontoglires; Primates; Haplorrhini; Catarrhini; Hominidae; Homo`OFUT2_HUMAN^OFUT2_HUMAN^Q:555-618,H:364-427^57.812%ID^E:1.13e-16^RecName: Full=GDP-fucose protein O-fucosyltransferase 2;^Eu…	OXU26305.1^OXU26305.1^Q:22-64,H:52-101^54%ID^E:6.98e-13^.^.	.	PF10250.8^O-FucT^GDP-fucose protein O-fucosyltransferase^27-296^E:9.2e-42`PF10250.8^O-FucT^GDP-fucose protein O-fucosyltransferase^553-590^E:3e-09	sigP:1^23^0.806^YES	.	ENOG410Y78N^O-fucosyltransferase 2	KEGG:hsa:23275`KO:K03691	GO:0005789^cellular_component^endoplasmic reticulum membrane`GO:0005794^cellular_component^Golgi apparatus`GO:0046922^molecular_function^peptide-O-fucosyltransferase activity`GO:0006004^biological_process^fucose metabolic process`GO:0001707^biological_process^mesoderm formation`GO:0036066^biological_process^protein O-linked fucosylation`GO:0010717^biological_process^regulation of epithelial to me…	.
XM_022793394.1	XP_022649129.1^XP_022649129.1^Q:7-213,H:1-207^100%ID^E:4.17e-133^.^.	XM_022793394.1.p1	3-644[+]	Z512B_HUMAN^Z512B_HUMAN^Q:48-191,H:164-317^32.468%ID^E:1.25e-09^RecName: Full=Zinc finger protein 512B;^Eukaryota; Metazoa; Chordata; Craniata; Vertebrata; Euteleostomi; Mammalia; Eutheria; Euarchontoglires; Primates; Haplorrhini; Catarrhini; Hominidae; Homo	OXU28015.1^OXU28015.1^Q:48-194,H:260-408^39.49%ID^E:7.92e-08^.^.`OXU28015.1^OXU28015.1^Q:54-190,H:188-332^36.774%ID^E:1.41e-06^.^.	.	.	sigP:1^24^0.604^YES	.	COG5048^Zinc finger protein	KEGG:hsa:57473	GO:0005634^cellular_component^nucleus`GO:0003677^molecular_function^DNA binding`GO:0046872^molecular_function^metal ion binding`GO:0006355^biological_process^regulation of transcription, DNA-templated`GO:0006351^biological_process^transcription, DNA-templated	.
XM_022793429.1	XP_022649164.1^XP_022649164.1^Q:1-1252,H:1-1252^100%ID^E:0^.^.	XM_022793429.1.p1	546-4304[+]	.	.	.	.	sigP:1^22^0.645^YES	.	.	.	.	.
XM_022793557.1	XP_022649292.1^XP_022649292.1^Q:1-798,H:1-798^100%ID^E:0^.^.	XM_022793557.1.p1	456-2852[+]	GP158_BOVIN^GP158_BOVIN^Q:522-740,H:161-361^28.571%ID^E:3.81e-18^RecName: Full=Probable G-protein coupled receptor 158;^Eukaryota; Metazoa; Chordata; Craniata; Vertebrata; Euteleostomi; Mammalia; Eutheria; Laurasiatheria; Cetartiodactyla; Ruminantia; Pecora; Bovidae; Bovinae; Bos`GP158_BOVIN^GP158_BOVIN^Q:257-366,H:263-362^29.204%ID^E:1.47e-10^RecName: Full=Probable G-protein coupled receptor 158…	OXU20878.1^OXU20878.1^Q:30-794,H:46-809^52.584%ID^E:0^.^.	.	.	sigP:1^24^0.726^YES	.	ENOG410XXEC^G protein-coupled receptor	.	GO:0016021^cellular_component^integral component of membrane`GO:0005886^cellular_component^plasma membrane`GO:0004930^molecular_function^G-protein coupled receptor activity`GO:0007186^biological_process^G-protein coupled receptor signaling pathway`GO:0072659^biological_process^protein localization to plasma membrane	.
XM_022793569.1	XP_022649297.1^XP_022649297.1^Q:1-712,H:25-736^100%ID^E:0^.^.	XM_022793569.1.p1	1567-3705[+]	.	.	.	.	sigP:1^21^0.673^YES	.	.	.	.	.
XM_022793576.1	XP_022649311.1^XP_022649311.1^Q:1-176,H:1-176^100%ID^E:1.11e-131^.^.	XM_022793576.1.p1	629-1159[+]	NPC2_BOVIN^NPC2_BOVIN^Q:2-156,H:1-147^24.359%ID^E:5.72e-06^RecName: Full=NPC intracellular cholesterol transporter 2 {ECO:0000250|UniProtKB:P61916};^Eukaryota; Metazoa; Chordata; Craniata; Vertebrata; Euteleostomi; Mammalia; Eutheria; Laurasiatheria; Cetartiodactyla; Ruminantia; Pecora; Bovidae; Bovinae; Bos	OXU19474.1^OXU19474.1^Q:25-158,H:23-149^30.147%ID^E:7.61e-11^.^.	JAU02375.1^JAU02375.1^Q:27-137,H:27-135^30.357%ID^E:3.5e-07^.^.	PF02221.14^E1_DerP2_DerF2^ML domain^24-155^E:2.5e-13	sigP:1^16^0.781^YES	.	ENOG4111Q8S^Niemann-Pick disease, type C2	KEGG:bta:280815`KO:K13443	GO:0005783^cellular_component^endoplasmic reticulum`GO:0005615^cellular_component^extracellular space`GO:0005764^cellular_component^lysosome`GO:0015485^molecular_function^cholesterol binding`GO:0017127^molecular_function^cholesterol transporter activity`GO:0019899^molecular_function^enzyme binding`GO:0033344^biological_process^cholesterol efflux`GO:0042632^biological_process^cholesterol homeostas…	.
XM_022793578.1	XP_022649297.1^XP_022649297.1^Q:1-712,H:25-736^100%ID^E:0^.^.	XM_022793578.1.p1	1665-3803[+]	.	.	.	.	sigP:1^21^0.673^YES	.	.	.	.	.
XM_022793585.1	XP_022649320.1^XP_022649320.1^Q:1-133,H:1-133^100%ID^E:1.82e-97^.^.	XM_022793585.1.p1	308-709[+]	CU109_IXORI^CU109_IXORI^Q:22-99,H:7-85^54.43%ID^E:2.66e-20^RecName: Full=Cuticle protein 10.9;^Eukaryota; Metazoa; Ecdysozoa; Arthropoda; Chelicerata; Arachnida; Acari; Parasitiformes; Ixodida; Ixodoidea; Ixodidae; Ixodinae; Ixodes	OXU16808.1^OXU16808.1^Q:18-77,H:69-130^40.323%ID^E:6.97e-10^.^.	JAC59036.1^JAC59036.1^Q:1-100,H:1-104^38.462%ID^E:2.62e-18^.^.	PF00379.22^Chitin_bind_4^Insect cuticle protein^26-76^E:4.7e-12	sigP:1^16^0.839^YES	.	.	.	GO:0008061^molecular_function^chitin binding`GO:0042302^molecular_function^structural constituent of cuticle	GO:0042302^molecular_function^structural constituent of cuticle
XM_022793586.1	XP_022649297.1^XP_022649297.1^Q:1-712,H:25-736^100%ID^E:0^.^.	XM_022793586.1.p1	1272-3410[+]	.	.	.	.	sigP:1^21^0.673^YES	.	.	.	.	.
XM_022793594.1	XP_022649297.1^XP_022649297.1^Q:1-712,H:25-736^100%ID^E:0^.^.	XM_022793594.1.p1	1370-3508[+]	.	.	.	.	sigP:1^21^0.673^YES	.	.	.	.	.
XM_022793603.1	XP_022649297.1^XP_022649297.1^Q:1-712,H:25-736^100%ID^E:0^.^.	XM_022793603.1.p1	585-2723[+]	.	.	.	.	sigP:1^21^0.673^YES	.	.	.	.	.
XM_022793611.1	XP_022649346.1^XP_022649346.1^Q:1-870,H:1-870^100%ID^E:0^.^.	XM_022793611.1.p1	105-2717[+]	EMC1_HUMAN^EMC1_HUMAN^Q:2-870,H:5-993^35.06%ID^E:2.19e-162^RecName: Full=ER membrane protein complex subunit 1;^Eukaryota; Metazoa; Chordata; Craniata; Vertebrata; Euteleostomi; Mammalia; Eutheria; Euarchontoglires; Primates; Haplorrhini; Catarrhini; Hominidae; Homo	OXU30919.1^OXU30919.1^Q:18-867,H:40-947^35.525%ID^E:1.22e-171^.^.	.	PF13360.5^PQQ_2^PQQ-like domain^44-158^E:1.3e-07`PF07774.12^DUF1620^Protein of unknown function (DUF1620)^666-869^E:9.8e-67	sigP:1^18^0.657^YES	.	ENOG410XPCR^ER membrane protein complex subunit 1	KEGG:hsa:23065	GO:0072546^cellular_component^ER membrane protein complex`GO:0016021^cellular_component^integral component of membrane`GO:0034975^biological_process^protein folding in endoplasmic reticulum	.
XM_022793613.1	XP_022649297.1^XP_022649297.1^Q:1-712,H:25-736^100%ID^E:0^.^.	XM_022793613.1.p1	327-2465[+]	.	.	.	.	sigP:1^21^0.673^YES	.	.	.	.	.
XM_022793621.1	XP_022649297.1^XP_022649297.1^Q:1-712,H:25-736^100%ID^E:0^.^.	XM_022793621.1.p1	806-2944[+]	.	.	.	.	sigP:1^21^0.673^YES	.	.	.	.	.
XM_022793629.1	XP_022649363.1^XP_022649363.1^Q:1-347,H:96-442^100%ID^E:0^.^.	XM_022793629.1.p1	1289-2332[+]	DPH1_HUMAN^DPH1_HUMAN^Q:1-347,H:81-434^54.366%ID^E:1.9e-141^RecName: Full=2-(3-amino-3-carboxypropyl)histidine synthase subunit 1 {ECO:0000305};^Eukaryota; Metazoa; Chordata; Craniata; Vertebrata; Euteleostomi; Mammalia; Eutheria; Euarchontoglires; Primates; Haplorrhini; Catarrhini; Hominidae; Homo	OXU29470.1^OXU29470.1^Q:194-293,H:31-130^27%ID^E:8.76e-07^.^.	.	PF01866.16^Diphthamide_syn^Putative diphthamide synthesis protein^1-302^E:2.8e-113	sigP:1^22^0.451^YES	.	COG1736^diphthamide biosynthesis protein	KEGG:hsa:1801`KO:K07561	GO:0030054^cellular_component^cell junction`GO:0005829^cellular_component^cytosol`GO:0005654^cellular_component^nucleoplasm`GO:0016740^molecular_function^transferase activity`GO:0008283^biological_process^cell proliferation`GO:0017183^biological_process^peptidyl-diphthamide biosynthetic process from peptidyl-histidine	.
XM_022793630.1	XP_022649363.1^XP_022649363.1^Q:1-347,H:96-442^100%ID^E:0^.^.	XM_022793630.1.p1	1238-2281[+]	DPH1_HUMAN^DPH1_HUMAN^Q:1-347,H:81-434^54.366%ID^E:1.9e-141^RecName: Full=2-(3-amino-3-carboxypropyl)histidine synthase subunit 1 {ECO:0000305};^Eukaryota; Metazoa; Chordata; Craniata; Vertebrata; Euteleostomi; Mammalia; Eutheria; Euarchontoglires; Primates; Haplorrhini; Catarrhini; Hominidae; Homo	OXU29470.1^OXU29470.1^Q:194-293,H:31-130^27%ID^E:8.76e-07^.^.	.	PF01866.16^Diphthamide_syn^Putative diphthamide synthesis protein^1-302^E:2.8e-113	sigP:1^22^0.451^YES	.	COG1736^diphthamide biosynthesis protein	KEGG:hsa:1801`KO:K07561	GO:0030054^cellular_component^cell junction`GO:0005829^cellular_component^cytosol`GO:0005654^cellular_component^nucleoplasm`GO:0016740^molecular_function^transferase activity`GO:0008283^biological_process^cell proliferation`GO:0017183^biological_process^peptidyl-diphthamide biosynthetic process from peptidyl-histidine	.
XM_022793631.1	XP_022649297.1^XP_022649297.1^Q:1-712,H:25-736^100%ID^E:0^.^.	XM_022793631.1.p1	297-2435[+]	.	.	.	.	sigP:1^21^0.673^YES	.	.	.	.	.
XM_022793633.1	XP_022649368.1^XP_022649368.1^Q:1-876,H:1-876^100%ID^E:0^.^.	XM_022793633.1.p1	83-2713[+]	ZN425_MACFA^ZN425_MACFA^Q:261-688,H:319-710^26.147%ID^E:4.27e-26^RecName: Full=Zinc finger protein 425;^Eukaryota; Metazoa; Chordata; Craniata; Vertebrata; Euteleostomi; Mammalia; Eutheria; Euarchontoglires; Primates; Haplorrhini; Catarrhini; Cercopithecidae; Cercopithecinae; Macaca`ZN425_MACFA^ZN425_MACFA^Q:298-693,H:236-603^24.378%ID^E:1.24e-17^RecName: Full=Zinc finger protein 425;^Eukaryota; …	OXU25779.1^OXU25779.1^Q:263-706,H:497-875^25.785%ID^E:2.49e-28^.^.`OXU25779.1^OXU25779.1^Q:284-641,H:565-928^26.963%ID^E:5.19e-24^.^.`OXU25779.1^OXU25779.1^Q:351-690,H:436-748^26.667%ID^E:1.76e-23^.^.`OXU25779.1^OXU25779.1^Q:299-690,H:469-804^24.682%ID^E:1.16e-19^.^.`OXU25779.1^OXU25779.1^Q:284-556,H:705-934^24.82%ID^E:3.29e-10^.^.	JAT99258.1^JAT99258.1^Q:262-680,H:40-430^28.169%ID^E:5.96e-38^.^.	.	sigP:1^23^0.489^YES	.	.	.	GO:0005737^cellular_component^cytoplasm`GO:0005634^cellular_component^nucleus`GO:0003677^molecular_function^DNA binding`GO:0046872^molecular_function^metal ion binding`GO:0045892^biological_process^negative regulation of transcription, DNA-templated`GO:0006351^biological_process^transcription, DNA-templated	.
XM_022793638.1	XP_022649297.1^XP_022649297.1^Q:1-712,H:25-736^100%ID^E:0^.^.	XM_022793638.1.p1	1028-3166[+]	.	.	.	.	sigP:1^21^0.673^YES	.	.	.	.	.
XM_022793646.1	XP_022649381.1^XP_022649381.1^Q:1-445,H:1-445^100%ID^E:0^.^.	XM_022793646.1.p1	485-1822[+]	ACP7_DANRE^ACP7_DANRE^Q:28-442,H:29-439^55.024%ID^E:5.53e-160^RecName: Full=Acid phosphatase type 7 {ECO:0000305};^Eukaryota; Metazoa; Chordata; Craniata; Vertebrata; Euteleostomi; Actinopterygii; Neopterygii; Teleostei; Ostariophysi; Cypriniformes; Cyprinidae; Danio	OXU31550.1^OXU31550.1^Q:2-442,H:16-443^50.452%ID^E:1.75e-162^.^.	.	PF16656.4^Pur_ac_phosph_N^Purple acid Phosphatase, N-terminal domain^30-124^E:8.9e-20`PF00149.27^Metallophos^Calcineurin-like phosphoesterase^137-345^E:2.2e-23`PF14008.5^Metallophos_C^Iron/zinc purple acid phosphatase-like protein C^370-432^E:1.2e-19	sigP:1^20^0.78^YES	.	COG1409^Hydrolyzes cAMP to 5'-AMP. Plays an important regulatory role in modulating the intracellular concentration of cAMP, thereby influencing cAMP-dependent processes (By similarity)	KEGG:dre:571830	GO:0005576^cellular_component^extracellular region`GO:0003993^molecular_function^acid phosphatase activity`GO:0046872^molecular_function^metal ion binding	GO:0003993^molecular_function^acid phosphatase activity`GO:0046872^molecular_function^metal ion binding`GO:0016787^molecular_function^hydrolase activity
XM_022793661.1	XP_022649482.1^XP_022649482.1^Q:1-387,H:1-387^100%ID^E:0^.^.	XM_022793661.1.p1	854-2017[+]	DNS2A_MOUSE^DNS2A_MOUSE^Q:35-357,H:22-331^34.154%ID^E:1.33e-57^RecName: Full=Deoxyribonuclease-2-alpha;^Eukaryota; Metazoa; Chordata; Craniata; Vertebrata; Euteleostomi; Mammalia; Eutheria; Euarchontoglires; Glires; Rodentia; Myomorpha; Muroidea; Muridae; Murinae; Mus; Mus	OXU28515.1^OXU28515.1^Q:6-356,H:13-369^32.199%ID^E:2.7e-60^.^.	JAC59020.1^JAC59020.1^Q:3-372,H:18-401^35.589%ID^E:9.76e-84^.^.	PF03265.14^DNase_II^Deoxyribonuclease II^35-371^E:4e-89	sigP:1^21^0.765^YES	.	ENOG4111G8U^deoxyribonuclease II	KEGG:mmu:13423`KO:K01158	GO:0005764^cellular_component^lysosome`GO:0004531^molecular_function^deoxyribonuclease II activity`GO:0006309^biological_process^apoptotic DNA fragmentation`GO:0006308^biological_process^DNA catabolic process`GO:0000737^biological_process^DNA catabolic process, endonucleolytic`GO:0030218^biological_process^erythrocyte differentiation	GO:0004531^molecular_function^deoxyribonuclease II activity`GO:0006259^biological_process^DNA metabolic process
XM_022793671.1	XP_022649482.1^XP_022649482.1^Q:1-387,H:1-387^100%ID^E:0^.^.	XM_022793671.1.p1	835-1998[+]	DNS2A_MOUSE^DNS2A_MOUSE^Q:35-357,H:22-331^34.154%ID^E:1.33e-57^RecName: Full=Deoxyribonuclease-2-alpha;^Eukaryota; Metazoa; Chordata; Craniata; Vertebrata; Euteleostomi; Mammalia; Eutheria; Euarchontoglires; Glires; Rodentia; Myomorpha; Muroidea; Muridae; Murinae; Mus; Mus	OXU28515.1^OXU28515.1^Q:6-356,H:13-369^32.199%ID^E:2.7e-60^.^.	JAC59020.1^JAC59020.1^Q:3-372,H:18-401^35.589%ID^E:9.76e-84^.^.	PF03265.14^DNase_II^Deoxyribonuclease II^35-371^E:4e-89	sigP:1^21^0.765^YES	.	ENOG4111G8U^deoxyribonuclease II	KEGG:mmu:13423`KO:K01158	GO:0005764^cellular_component^lysosome`GO:0004531^molecular_function^deoxyribonuclease II activity`GO:0006309^biological_process^apoptotic DNA fragmentation`GO:0006308^biological_process^DNA catabolic process`GO:0000737^biological_process^DNA catabolic process, endonucleolytic`GO:0030218^biological_process^erythrocyte differentiation	GO:0004531^molecular_function^deoxyribonuclease II activity`GO:0006259^biological_process^DNA metabolic process
XM_022793677.1	XP_022649412.1^XP_022649412.1^Q:1-1373,H:1-1373^100%ID^E:0^.^.	XM_022793677.1.p1	564-4685[+]	.	.	.	.	sigP:1^20^0.863^YES	.	.	.	.	.
XM_022793678.1	XP_022649413.1^XP_022649413.1^Q:1-1372,H:1-1372^100%ID^E:0^.^.	XM_022793678.1.p1	564-4682[+]	.	.	.	.	sigP:1^20^0.863^YES	.	.	.	.	.
XM_022793679.1	XP_022649414.1^XP_022649414.1^Q:1-1346,H:1-1346^100%ID^E:0^.^.	XM_022793679.1.p1	564-4604[+]	.	.	.	.	sigP:1^20^0.863^YES	.	.	.	.	.
XM_022793680.1	XP_022649482.1^XP_022649482.1^Q:1-387,H:1-387^100%ID^E:0^.^.	XM_022793680.1.p1	843-2006[+]	DNS2A_MOUSE^DNS2A_MOUSE^Q:35-357,H:22-331^34.154%ID^E:1.33e-57^RecName: Full=Deoxyribonuclease-2-alpha;^Eukaryota; Metazoa; Chordata; Craniata; Vertebrata; Euteleostomi; Mammalia; Eutheria; Euarchontoglires; Glires; Rodentia; Myomorpha; Muroidea; Muridae; Murinae; Mus; Mus	OXU28515.1^OXU28515.1^Q:6-356,H:13-369^32.199%ID^E:2.7e-60^.^.	JAC59020.1^JAC59020.1^Q:3-372,H:18-401^35.589%ID^E:9.76e-84^.^.	PF03265.14^DNase_II^Deoxyribonuclease II^35-371^E:4e-89	sigP:1^21^0.765^YES	.	ENOG4111G8U^deoxyribonuclease II	KEGG:mmu:13423`KO:K01158	GO:0005764^cellular_component^lysosome`GO:0004531^molecular_function^deoxyribonuclease II activity`GO:0006309^biological_process^apoptotic DNA fragmentation`GO:0006308^biological_process^DNA catabolic process`GO:0000737^biological_process^DNA catabolic process, endonucleolytic`GO:0030218^biological_process^erythrocyte differentiation	GO:0004531^molecular_function^deoxyribonuclease II activity`GO:0006259^biological_process^DNA metabolic process
XM_022793681.1	XP_022649416.1^XP_022649416.1^Q:1-1288,H:1-1288^100%ID^E:0^.^.	XM_022793681.1.p1	564-4430[+]	.	.	.	.	sigP:1^20^0.863^YES	.	.	.	.	.
XM_022793682.1	XP_022649417.1^XP_022649417.1^Q:1-1071,H:1-1071^100%ID^E:0^.^.	XM_022793682.1.p1	564-3779[+]	.	.	.	.	sigP:1^20^0.863^YES	.	.	.	.	.
XM_022793688.1	XP_022649482.1^XP_022649482.1^Q:1-387,H:1-387^100%ID^E:0^.^.	XM_022793688.1.p1	514-1677[+]	DNS2A_MOUSE^DNS2A_MOUSE^Q:35-357,H:22-331^34.154%ID^E:1.33e-57^RecName: Full=Deoxyribonuclease-2-alpha;^Eukaryota; Metazoa; Chordata; Craniata; Vertebrata; Euteleostomi; Mammalia; Eutheria; Euarchontoglires; Glires; Rodentia; Myomorpha; Muroidea; Muridae; Murinae; Mus; Mus	OXU28515.1^OXU28515.1^Q:6-356,H:13-369^32.199%ID^E:2.7e-60^.^.	JAC59020.1^JAC59020.1^Q:3-372,H:18-401^35.589%ID^E:9.76e-84^.^.	PF03265.14^DNase_II^Deoxyribonuclease II^35-371^E:4e-89	sigP:1^21^0.765^YES	.	ENOG4111G8U^deoxyribonuclease II	KEGG:mmu:13423`KO:K01158	GO:0005764^cellular_component^lysosome`GO:0004531^molecular_function^deoxyribonuclease II activity`GO:0006309^biological_process^apoptotic DNA fragmentation`GO:0006308^biological_process^DNA catabolic process`GO:0000737^biological_process^DNA catabolic process, endonucleolytic`GO:0030218^biological_process^erythrocyte differentiation	GO:0004531^molecular_function^deoxyribonuclease II activity`GO:0006259^biological_process^DNA metabolic process
XM_022793695.1	XP_022649482.1^XP_022649482.1^Q:1-387,H:1-387^100%ID^E:0^.^.	XM_022793695.1.p1	812-1975[+]	DNS2A_MOUSE^DNS2A_MOUSE^Q:35-357,H:22-331^34.154%ID^E:1.33e-57^RecName: Full=Deoxyribonuclease-2-alpha;^Eukaryota; Metazoa; Chordata; Craniata; Vertebrata; Euteleostomi; Mammalia; Eutheria; Euarchontoglires; Glires; Rodentia; Myomorpha; Muroidea; Muridae; Murinae; Mus; Mus	OXU28515.1^OXU28515.1^Q:6-356,H:13-369^32.199%ID^E:2.7e-60^.^.	JAC59020.1^JAC59020.1^Q:3-372,H:18-401^35.589%ID^E:9.76e-84^.^.	PF03265.14^DNase_II^Deoxyribonuclease II^35-371^E:4e-89	sigP:1^21^0.765^YES	.	ENOG4111G8U^deoxyribonuclease II	KEGG:mmu:13423`KO:K01158	GO:0005764^cellular_component^lysosome`GO:0004531^molecular_function^deoxyribonuclease II activity`GO:0006309^biological_process^apoptotic DNA fragmentation`GO:0006308^biological_process^DNA catabolic process`GO:0000737^biological_process^DNA catabolic process, endonucleolytic`GO:0030218^biological_process^erythrocyte differentiation	GO:0004531^molecular_function^deoxyribonuclease II activity`GO:0006259^biological_process^DNA metabolic process
XM_022793705.1	XP_022649482.1^XP_022649482.1^Q:1-387,H:1-387^100%ID^E:0^.^.	XM_022793705.1.p1	661-1824[+]	DNS2A_MOUSE^DNS2A_MOUSE^Q:35-357,H:22-331^34.154%ID^E:1.33e-57^RecName: Full=Deoxyribonuclease-2-alpha;^Eukaryota; Metazoa; Chordata; Craniata; Vertebrata; Euteleostomi; Mammalia; Eutheria; Euarchontoglires; Glires; Rodentia; Myomorpha; Muroidea; Muridae; Murinae; Mus; Mus	OXU28515.1^OXU28515.1^Q:6-356,H:13-369^32.199%ID^E:2.7e-60^.^.	JAC59020.1^JAC59020.1^Q:3-372,H:18-401^35.589%ID^E:9.76e-84^.^.	PF03265.14^DNase_II^Deoxyribonuclease II^35-371^E:4e-89	sigP:1^21^0.765^YES	.	ENOG4111G8U^deoxyribonuclease II	KEGG:mmu:13423`KO:K01158	GO:0005764^cellular_component^lysosome`GO:0004531^molecular_function^deoxyribonuclease II activity`GO:0006309^biological_process^apoptotic DNA fragmentation`GO:0006308^biological_process^DNA catabolic process`GO:0000737^biological_process^DNA catabolic process, endonucleolytic`GO:0030218^biological_process^erythrocyte differentiation	GO:0004531^molecular_function^deoxyribonuclease II activity`GO:0006259^biological_process^DNA metabolic process
XM_022793713.1	XP_022649482.1^XP_022649482.1^Q:1-387,H:1-387^100%ID^E:0^.^.	XM_022793713.1.p1	483-1646[+]	DNS2A_MOUSE^DNS2A_MOUSE^Q:35-357,H:22-331^34.154%ID^E:1.33e-57^RecName: Full=Deoxyribonuclease-2-alpha;^Eukaryota; Metazoa; Chordata; Craniata; Vertebrata; Euteleostomi; Mammalia; Eutheria; Euarchontoglires; Glires; Rodentia; Myomorpha; Muroidea; Muridae; Murinae; Mus; Mus	OXU28515.1^OXU28515.1^Q:6-356,H:13-369^32.199%ID^E:2.7e-60^.^.	JAC59020.1^JAC59020.1^Q:3-372,H:18-401^35.589%ID^E:9.76e-84^.^.	PF03265.14^DNase_II^Deoxyribonuclease II^35-371^E:4e-89	sigP:1^21^0.765^YES	.	ENOG4111G8U^deoxyribonuclease II	KEGG:mmu:13423`KO:K01158	GO:0005764^cellular_component^lysosome`GO:0004531^molecular_function^deoxyribonuclease II activity`GO:0006309^biological_process^apoptotic DNA fragmentation`GO:0006308^biological_process^DNA catabolic process`GO:0000737^biological_process^DNA catabolic process, endonucleolytic`GO:0030218^biological_process^erythrocyte differentiation	GO:0004531^molecular_function^deoxyribonuclease II activity`GO:0006259^biological_process^DNA metabolic process
XM_022793715.1	XP_022649450.1^XP_022649450.1^Q:1-431,H:1-431^100%ID^E:0^.^.	XM_022793715.1.p1	54-1349[+]	CU168_IXORI^CU168_IXORI^Q:240-319,H:9-88^42.5%ID^E:1.33e-09^RecName: Full=Cuticle protein 16.8;^Eukaryota; Metazoa; Ecdysozoa; Arthropoda; Chelicerata; Arachnida; Acari; Parasitiformes; Ixodida; Ixodoidea; Ixodidae; Ixodinae; Ixodes	.	JAC59036.1^JAC59036.1^Q:223-312,H:10-99^37.778%ID^E:2.66e-13^.^.	PF00379.22^Chitin_bind_4^Insect cuticle protein^243-293^E:7.6e-08	sigP:1^18^0.864^YES	.	.	.	GO:0008061^molecular_function^chitin binding`GO:0042302^molecular_function^structural constituent of cuticle	GO:0042302^molecular_function^structural constituent of cuticle
XM_022793719.1	XP_022649482.1^XP_022649482.1^Q:1-387,H:1-387^100%ID^E:0^.^.	XM_022793719.1.p1	398-1561[+]	DNS2A_MOUSE^DNS2A_MOUSE^Q:35-357,H:22-331^34.154%ID^E:1.33e-57^RecName: Full=Deoxyribonuclease-2-alpha;^Eukaryota; Metazoa; Chordata; Craniata; Vertebrata; Euteleostomi; Mammalia; Eutheria; Euarchontoglires; Glires; Rodentia; Myomorpha; Muroidea; Muridae; Murinae; Mus; Mus	OXU28515.1^OXU28515.1^Q:6-356,H:13-369^32.199%ID^E:2.7e-60^.^.	JAC59020.1^JAC59020.1^Q:3-372,H:18-401^35.589%ID^E:9.76e-84^.^.	PF03265.14^DNase_II^Deoxyribonuclease II^35-371^E:4e-89	sigP:1^21^0.765^YES	.	ENOG4111G8U^deoxyribonuclease II	KEGG:mmu:13423`KO:K01158	GO:0005764^cellular_component^lysosome`GO:0004531^molecular_function^deoxyribonuclease II activity`GO:0006309^biological_process^apoptotic DNA fragmentation`GO:0006308^biological_process^DNA catabolic process`GO:0000737^biological_process^DNA catabolic process, endonucleolytic`GO:0030218^biological_process^erythrocyte differentiation	GO:0004531^molecular_function^deoxyribonuclease II activity`GO:0006259^biological_process^DNA metabolic process
XM_022793722.1	XP_022649457.1^XP_022649457.1^Q:1-459,H:1-459^100%ID^E:0^.^.	XM_022793722.1.p1	99-1478[+]	.	.	.	.	sigP:1^18^0.634^YES	.	.	.	.	.
XM_022793728.1	XP_022649482.1^XP_022649482.1^Q:1-387,H:1-387^100%ID^E:0^.^.	XM_022793728.1.p1	375-1538[+]	DNS2A_MOUSE^DNS2A_MOUSE^Q:35-357,H:22-331^34.154%ID^E:1.33e-57^RecName: Full=Deoxyribonuclease-2-alpha;^Eukaryota; Metazoa; Chordata; Craniata; Vertebrata; Euteleostomi; Mammalia; Eutheria; Euarchontoglires; Glires; Rodentia; Myomorpha; Muroidea; Muridae; Murinae; Mus; Mus	OXU28515.1^OXU28515.1^Q:6-356,H:13-369^32.199%ID^E:2.7e-60^.^.	JAC59020.1^JAC59020.1^Q:3-372,H:18-401^35.589%ID^E:9.76e-84^.^.	PF03265.14^DNase_II^Deoxyribonuclease II^35-371^E:4e-89	sigP:1^21^0.765^YES	.	ENOG4111G8U^deoxyribonuclease II	KEGG:mmu:13423`KO:K01158	GO:0005764^cellular_component^lysosome`GO:0004531^molecular_function^deoxyribonuclease II activity`GO:0006309^biological_process^apoptotic DNA fragmentation`GO:0006308^biological_process^DNA catabolic process`GO:0000737^biological_process^DNA catabolic process, endonucleolytic`GO:0030218^biological_process^erythrocyte differentiation	GO:0004531^molecular_function^deoxyribonuclease II activity`GO:0006259^biological_process^DNA metabolic process
XM_022793738.1	XP_022649482.1^XP_022649482.1^Q:1-387,H:1-387^100%ID^E:0^.^.	XM_022793738.1.p1	133-1296[+]	DNS2A_MOUSE^DNS2A_MOUSE^Q:35-357,H:22-331^34.154%ID^E:1.33e-57^RecName: Full=Deoxyribonuclease-2-alpha;^Eukaryota; Metazoa; Chordata; Craniata; Vertebrata; Euteleostomi; Mammalia; Eutheria; Euarchontoglires; Glires; Rodentia; Myomorpha; Muroidea; Muridae; Murinae; Mus; Mus	OXU28515.1^OXU28515.1^Q:6-356,H:13-369^32.199%ID^E:2.7e-60^.^.	JAC59020.1^JAC59020.1^Q:3-372,H:18-401^35.589%ID^E:9.76e-84^.^.	PF03265.14^DNase_II^Deoxyribonuclease II^35-371^E:4e-89	sigP:1^21^0.765^YES	.	ENOG4111G8U^deoxyribonuclease II	KEGG:mmu:13423`KO:K01158	GO:0005764^cellular_component^lysosome`GO:0004531^molecular_function^deoxyribonuclease II activity`GO:0006309^biological_process^apoptotic DNA fragmentation`GO:0006308^biological_process^DNA catabolic process`GO:0000737^biological_process^DNA catabolic process, endonucleolytic`GO:0030218^biological_process^erythrocyte differentiation	GO:0004531^molecular_function^deoxyribonuclease II activity`GO:0006259^biological_process^DNA metabolic process
XM_022793746.1	XP_022649481.1^XP_022649481.1^Q:11-492,H:1-482^100%ID^E:0^.^.	XM_022793746.1.p1	1-1479[+]	.	.	.	.	sigP:1^21^0.72^YES	.	.	.	.	.
XM_022793747.1	XP_022649482.1^XP_022649482.1^Q:1-387,H:1-387^100%ID^E:0^.^.	XM_022793747.1.p1	94-1257[+]	DNS2A_MOUSE^DNS2A_MOUSE^Q:35-357,H:22-331^34.154%ID^E:1.33e-57^RecName: Full=Deoxyribonuclease-2-alpha;^Eukaryota; Metazoa; Chordata; Craniata; Vertebrata; Euteleostomi; Mammalia; Eutheria; Euarchontoglires; Glires; Rodentia; Myomorpha; Muroidea; Muridae; Murinae; Mus; Mus	OXU28515.1^OXU28515.1^Q:6-356,H:13-369^32.199%ID^E:2.7e-60^.^.	JAC59020.1^JAC59020.1^Q:3-372,H:18-401^35.589%ID^E:9.76e-84^.^.	PF03265.14^DNase_II^Deoxyribonuclease II^35-371^E:4e-89	sigP:1^21^0.765^YES	.	ENOG4111G8U^deoxyribonuclease II	KEGG:mmu:13423`KO:K01158	GO:0005764^cellular_component^lysosome`GO:0004531^molecular_function^deoxyribonuclease II activity`GO:0006309^biological_process^apoptotic DNA fragmentation`GO:0006308^biological_process^DNA catabolic process`GO:0000737^biological_process^DNA catabolic process, endonucleolytic`GO:0030218^biological_process^erythrocyte differentiation	GO:0004531^molecular_function^deoxyribonuclease II activity`GO:0006259^biological_process^DNA metabolic process
XM_022793775.1	XP_022649510.1^XP_022649510.1^Q:1-637,H:1-637^100%ID^E:0^.^.	XM_022793775.1.p1	108-2021[+]	MCCB_DROME^MCCB_DROME^Q:93-637,H:28-578^65.179%ID^E:0^RecName: Full=Probable methylcrotonoyl-CoA carboxylase beta chain, mitochondrial;^Eukaryota; Metazoa; Ecdysozoa; Arthropoda; Hexapoda; Insecta; Pterygota; Neoptera; Holometabola; Diptera; Brachycera; Muscomorpha; Ephydroidea; Drosophilidae; Drosophila; Sophophora	OXU28522.1^OXU28522.1^Q:290-637,H:1-339^65.805%ID^E:7.03e-169^.^.	JAT99674.1^JAT99674.1^Q:404-541,H:1875-2041^27.545%ID^E:1.38e-07^.^.	PF01039.21^Carboxyl_trans^Carboxyl transferase domain^139-620^E:2.6e-149	sigP:1^20^0.684^YES	.	COG4799^carboxylase	KEGG:dme:Dmel_CG3267`KO:K01969	GO:0005759^cellular_component^mitochondrial matrix`GO:0005524^molecular_function^ATP binding`GO:0004485^molecular_function^methylcrotonoyl-CoA carboxylase activity`GO:0006552^biological_process^leucine catabolic process`GO:0006551^biological_process^leucine metabolic process`GO:0007563^biological_process^regulation of eclosion	.
XM_022793853.1	XP_022649588.1^XP_022649588.1^Q:1-1607,H:1-1607^100%ID^E:0^.^.	XM_022793853.1.p1	218-5041[+]	DIG1_CAEEL^DIG1_CAEEL^Q:42-1326,H:4863-6287^30.277%ID^E:4.22e-114^RecName: Full=Mesocentin;^Eukaryota; Metazoa; Ecdysozoa; Nematoda; Chromadorea; Rhabditida; Rhabditoidea; Rhabditidae; Peloderinae; Caenorhabditis`DIG1_CAEEL^DIG1_CAEEL^Q:106-1486,H:10283-11723^29.233%ID^E:1.4e-108^RecName: Full=Mesocentin;^Eukaryota; Metazoa; Ecdysozoa; Nematoda; Chromadorea; Rhabditida; Rhabditoidea; Rhabditidae;…	OXU29979.1^OXU29979.1^Q:118-1089,H:831-1624^24.658%ID^E:1.17e-12^.^.`OXU29979.1^OXU29979.1^Q:348-1290,H:788-1629^24.881%ID^E:2.69e-09^.^.	.	.	sigP:1^27^0.483^YES	.	ENOG410XY8D^In the hair cortex, hair keratin intermediate filaments are embedded in an interfilamentous matrix, consisting of hair keratin-associated proteins (KRTAP), which are essential for the formation of a rigid and resistant hair shaft through their extensive disulfide bond cross-linking with abundant cysteine residues of hair keratins. The matrix proteins include the high- sulfur and high-…	KEGG:cel:CELE_K07E12.1	GO:0005578^cellular_component^proteinaceous extracellular matrix`GO:0005509^molecular_function^calcium ion binding`GO:0003824^molecular_function^catalytic activity`GO:0007155^biological_process^cell adhesion`GO:0008406^biological_process^gonad development`GO:0007399^biological_process^nervous system development	.
XM_022793879.1	XP_022649614.1^XP_022649614.1^Q:1-384,H:1-384^100%ID^E:0^.^.	XM_022793879.1.p1	260-1414[+]	PPAL_MOUSE^PPAL_MOUSE^Q:35-371,H:30-370^29.155%ID^E:1.3e-55^RecName: Full=Lysosomal acid phosphatase;^Eukaryota; Metazoa; Chordata; Craniata; Vertebrata; Euteleostomi; Mammalia; Eutheria; Euarchontoglires; Glires; Rodentia; Myomorpha; Muroidea; Muridae; Murinae; Mus; Mus	XP_011706370.1^XP_011706370.1^Q:38-371,H:31-370^35.345%ID^E:2.66e-51^.^.	JAT99430.1^JAT99430.1^Q:42-331,H:1-289^56.897%ID^E:1.05e-121^.^.	PF00328.21^His_Phos_2^Histidine phosphatase superfamily (branch 2)^38-328^E:3.2e-15	sigP:1^18^0.525^YES	.	ENOG410ZVBQ^acid PHOsphatase	KEGG:mmu:11432`KO:K14410	GO:0016021^cellular_component^integral component of membrane`GO:0043202^cellular_component^lysosomal lumen`GO:0005765^cellular_component^lysosomal membrane`GO:0005764^cellular_component^lysosome`GO:0003993^molecular_function^acid phosphatase activity`GO:0007040^biological_process^lysosome organization`GO:0001501^biological_process^skeletal system development	.
XM_022793893.1	XP_022649628.1^XP_022649628.1^Q:1-853,H:1-853^100%ID^E:0^.^.	XM_022793893.1.p1	421-2982[+]	RYK_HUMAN^RYK_HUMAN^Q:488-775,H:316-597^46.181%ID^E:8.53e-88^RecName: Full=Tyrosine-protein kinase RYK;^Eukaryota; Metazoa; Chordata; Craniata; Vertebrata; Euteleostomi; Mammalia; Eutheria; Euarchontoglires; Primates; Haplorrhini; Catarrhini; Hominidae; Homo`RYK_HUMAN^RYK_HUMAN^Q:77-233,H:60-202^31.847%ID^E:8.68e-17^RecName: Full=Tyrosine-protein kinase RYK;^Eukaryota; Metazoa; Chordata; Craniata…	OXU28765.1^OXU28765.1^Q:499-775,H:362-634^43.214%ID^E:6.24e-78^.^.`OXU28765.1^OXU28765.1^Q:92-226,H:21-141^32.609%ID^E:2.95e-15^.^.	JAU00419.1^JAU00419.1^Q:491-754,H:293-545^34.701%ID^E:2.48e-47^.^.	PF02019.17^WIF^WIF domain^80-197^E:5.8e-31`PF07714.16^Pkinase_Tyr^Protein tyrosine kinase^500-770^E:3.5e-70`PF00069.24^Pkinase^Protein kinase domain^503-768^E:1.1e-27	sigP:1^25^0.758^YES	.	ENOG410XSKI^receptor-like tyrosine kinase	KEGG:hsa:6259`KO:K05128	GO:0005737^cellular_component^cytoplasm`GO:0016021^cellular_component^integral component of membrane`GO:0005887^cellular_component^integral component of plasma membrane`GO:0016020^cellular_component^membrane`GO:0005634^cellular_component^nucleus`GO:0005886^cellular_component^plasma membrane`GO:0005524^molecular_function^ATP binding`GO:1904929^molecular_function^coreceptor activity involved in Wnt…	GO:0004672^molecular_function^protein kinase activity`GO:0006468^biological_process^protein phosphorylation`GO:0005524^molecular_function^ATP binding
XM_022793894.1	XP_022649629.1^XP_022649629.1^Q:1-851,H:1-851^100%ID^E:0^.^.	XM_022793894.1.p1	421-2976[+]	RYK_HUMAN^RYK_HUMAN^Q:486-773,H:316-597^46.181%ID^E:9.49e-88^RecName: Full=Tyrosine-protein kinase RYK;^Eukaryota; Metazoa; Chordata; Craniata; Vertebrata; Euteleostomi; Mammalia; Eutheria; Euarchontoglires; Primates; Haplorrhini; Catarrhini; Hominidae; Homo`RYK_HUMAN^RYK_HUMAN^Q:77-231,H:60-202^31.21%ID^E:7.57e-15^RecName: Full=Tyrosine-protein kinase RYK;^Eukaryota; Metazoa; Chordata; Craniata;…	OXU28765.1^OXU28765.1^Q:497-773,H:362-634^43.214%ID^E:6.48e-78^.^.`OXU28765.1^OXU28765.1^Q:92-224,H:21-141^31.884%ID^E:1.58e-13^.^.	JAU00419.1^JAU00419.1^Q:497-752,H:301-545^35.385%ID^E:2.21e-47^.^.	PF02019.17^WIF^WIF domain^80-195^E:2.5e-27`PF07714.16^Pkinase_Tyr^Protein tyrosine kinase^498-768^E:3.5e-70`PF00069.24^Pkinase^Protein kinase domain^501-766^E:1.1e-27	sigP:1^25^0.758^YES	.	ENOG410XSKI^receptor-like tyrosine kinase	KEGG:hsa:6259`KO:K05128	GO:0005737^cellular_component^cytoplasm`GO:0016021^cellular_component^integral component of membrane`GO:0005887^cellular_component^integral component of plasma membrane`GO:0016020^cellular_component^membrane`GO:0005634^cellular_component^nucleus`GO:0005886^cellular_component^plasma membrane`GO:0005524^molecular_function^ATP binding`GO:1904929^molecular_function^coreceptor activity involved in Wnt…	GO:0004672^molecular_function^protein kinase activity`GO:0006468^biological_process^protein phosphorylation`GO:0005524^molecular_function^ATP binding
XM_022793981.1	XP_022649716.1^XP_022649716.1^Q:1-165,H:1-165^100%ID^E:1.12e-118^.^.	XM_022793981.1.p1	129-626[+]	CU168_IXORI^CU168_IXORI^Q:52-131,H:8-88^51.852%ID^E:1.7e-19^RecName: Full=Cuticle protein 16.8;^Eukaryota; Metazoa; Ecdysozoa; Arthropoda; Chelicerata; Arachnida; Acari; Parasitiformes; Ixodida; Ixodoidea; Ixodidae; Ixodinae; Ixodes	OXU20097.1^OXU20097.1^Q:44-109,H:304-372^42.029%ID^E:3.82e-07^.^.	JAC59036.1^JAC59036.1^Q:47-129,H:21-104^42.857%ID^E:1.07e-16^.^.	PF00379.22^Chitin_bind_4^Insect cuticle protein^55-105^E:1.8e-10	sigP:1^19^0.583^YES	.	.	.	GO:0008061^molecular_function^chitin binding`GO:0042302^molecular_function^structural constituent of cuticle	GO:0042302^molecular_function^structural constituent of cuticle
XM_022793994.1	XP_022649729.1^XP_022649729.1^Q:1-452,H:1-452^100%ID^E:0^.^.	XM_022793994.1.p1	267-1625[+]	YMA9_CAEEL^YMA9_CAEEL^Q:3-451,H:7-414^29.847%ID^E:8.6e-51^RecName: Full=Uncharacterized protein F54F2.9;^Eukaryota; Metazoa; Ecdysozoa; Nematoda; Chromadorea; Rhabditida; Rhabditoidea; Rhabditidae; Peloderinae; Caenorhabditis	OXU32101.1^OXU32101.1^Q:24-446,H:25-430^30.176%ID^E:3.27e-60^.^.	JAU01450.1^JAU01450.1^Q:259-441,H:407-586^26.154%ID^E:2.61e-11^.^.	PF00226.30^DnaJ^DnaJ domain^38-98^E:6.2e-21	sigP:1^19^0.83^YES	.	COG2214^DNAj domain protein	KEGG:cel:CELE_F54F2.9`KO:K09521	GO:0016021^cellular_component^integral component of membrane`GO:0031965^cellular_component^nuclear membrane`GO:0003677^molecular_function^DNA binding	.
XM_022793996.1	XP_022649733.1^XP_022649733.1^Q:1-1042,H:1-1042^100%ID^E:0^.^.	XM_022793996.1.p1	351-3479[+]	.	.	.	.	sigP:1^31^0.724^YES	.	.	.	.	.
XM_022793997.1	XP_022649733.1^XP_022649733.1^Q:1-1042,H:1-1042^100%ID^E:0^.^.	XM_022793997.1.p1	557-3685[+]	.	.	.	.	sigP:1^31^0.724^YES	.	.	.	.	.
XM_022793998.1	XP_022649733.1^XP_022649733.1^Q:1-1042,H:1-1042^100%ID^E:0^.^.	XM_022793998.1.p1	244-3372[+]	.	.	.	.	sigP:1^31^0.724^YES	.	.	.	.	.
XM_022794001.1	XP_022649736.1^XP_022649736.1^Q:1-1017,H:1-1017^100%ID^E:0^.^.	XM_022794001.1.p1	350-3403[+]	.	.	.	.	sigP:1^31^0.724^YES	.	.	.	.	.
XM_022794002.1	XP_022649737.1^XP_022649737.1^Q:1-1007,H:1-1007^100%ID^E:0^.^.	XM_022794002.1.p1	351-3374[+]	.	.	.	.	sigP:1^31^0.724^YES	.	.	.	.	.
XM_022794016.1	XP_022649754.1^XP_022649754.1^Q:1-663,H:1-663^100%ID^E:0^.^.	XM_022794016.1.p1	592-2583[+]	PMGT2_CHICK^PMGT2_CHICK^Q:140-471,H:150-466^32%ID^E:1.88e-50^RecName: Full=Protein O-linked-mannose beta-1,4-N-acetylglucosaminyltransferase 2;^Eukaryota; Metazoa; Chordata; Craniata; Vertebrata; Euteleostomi; Archelosauria; Archosauria; Dinosauria; Saurischia; Theropoda; Coelurosauria; Aves; Neognathae; Galloanserae; Galliformes; Phasianidae; Phasianinae; Gallus	.	JAU01417.1^JAU01417.1^Q:106-456,H:59-398^31.351%ID^E:1.66e-46^.^.	PF04577.13^DUF563^Protein of unknown function (DUF563)^152-403^E:2.3e-18	sigP:1^20^0.589^YES	.	ENOG410ZHQA^glycosyltransferase	KEGG:gga:428446`KO:K18207	GO:0005783^cellular_component^endoplasmic reticulum`GO:0005789^cellular_component^endoplasmic reticulum membrane`GO:0016021^cellular_component^integral component of membrane`GO:0008375^molecular_function^acetylglucosaminyltransferase activity`GO:0097363^molecular_function^protein O-GlcNAc transferase activity`GO:0001764^biological_process^neuron migration`GO:0006493^biological_process^protein O-l…	GO:0016757^molecular_function^transferase activity, transferring glycosyl groups
XM_022794017.1	XP_022649754.1^XP_022649754.1^Q:1-663,H:1-663^100%ID^E:0^.^.	XM_022794017.1.p1	519-2510[+]	PMGT2_CHICK^PMGT2_CHICK^Q:140-471,H:150-466^32%ID^E:1.88e-50^RecName: Full=Protein O-linked-mannose beta-1,4-N-acetylglucosaminyltransferase 2;^Eukaryota; Metazoa; Chordata; Craniata; Vertebrata; Euteleostomi; Archelosauria; Archosauria; Dinosauria; Saurischia; Theropoda; Coelurosauria; Aves; Neognathae; Galloanserae; Galliformes; Phasianidae; Phasianinae; Gallus	.	JAU01417.1^JAU01417.1^Q:106-456,H:59-398^31.351%ID^E:1.66e-46^.^.	PF04577.13^DUF563^Protein of unknown function (DUF563)^152-403^E:2.3e-18	sigP:1^20^0.589^YES	.	ENOG410ZHQA^glycosyltransferase	KEGG:gga:428446`KO:K18207	GO:0005783^cellular_component^endoplasmic reticulum`GO:0005789^cellular_component^endoplasmic reticulum membrane`GO:0016021^cellular_component^integral component of membrane`GO:0008375^molecular_function^acetylglucosaminyltransferase activity`GO:0097363^molecular_function^protein O-GlcNAc transferase activity`GO:0001764^biological_process^neuron migration`GO:0006493^biological_process^protein O-l…	GO:0016757^molecular_function^transferase activity, transferring glycosyl groups
XM_022794018.1	XP_022649754.1^XP_022649754.1^Q:1-663,H:1-663^100%ID^E:0^.^.	XM_022794018.1.p1	391-2382[+]	PMGT2_CHICK^PMGT2_CHICK^Q:140-471,H:150-466^32%ID^E:1.88e-50^RecName: Full=Protein O-linked-mannose beta-1,4-N-acetylglucosaminyltransferase 2;^Eukaryota; Metazoa; Chordata; Craniata; Vertebrata; Euteleostomi; Archelosauria; Archosauria; Dinosauria; Saurischia; Theropoda; Coelurosauria; Aves; Neognathae; Galloanserae; Galliformes; Phasianidae; Phasianinae; Gallus	.	JAU01417.1^JAU01417.1^Q:106-456,H:59-398^31.351%ID^E:1.66e-46^.^.	PF04577.13^DUF563^Protein of unknown function (DUF563)^152-403^E:2.3e-18	sigP:1^20^0.589^YES	.	ENOG410ZHQA^glycosyltransferase	KEGG:gga:428446`KO:K18207	GO:0005783^cellular_component^endoplasmic reticulum`GO:0005789^cellular_component^endoplasmic reticulum membrane`GO:0016021^cellular_component^integral component of membrane`GO:0008375^molecular_function^acetylglucosaminyltransferase activity`GO:0097363^molecular_function^protein O-GlcNAc transferase activity`GO:0001764^biological_process^neuron migration`GO:0006493^biological_process^protein O-l…	GO:0016757^molecular_function^transferase activity, transferring glycosyl groups
XM_022794019.1	XP_022649754.1^XP_022649754.1^Q:1-663,H:1-663^100%ID^E:0^.^.	XM_022794019.1.p1	464-2455[+]	PMGT2_CHICK^PMGT2_CHICK^Q:140-471,H:150-466^32%ID^E:1.88e-50^RecName: Full=Protein O-linked-mannose beta-1,4-N-acetylglucosaminyltransferase 2;^Eukaryota; Metazoa; Chordata; Craniata; Vertebrata; Euteleostomi; Archelosauria; Archosauria; Dinosauria; Saurischia; Theropoda; Coelurosauria; Aves; Neognathae; Galloanserae; Galliformes; Phasianidae; Phasianinae; Gallus	.	JAU01417.1^JAU01417.1^Q:106-456,H:59-398^31.351%ID^E:1.66e-46^.^.	PF04577.13^DUF563^Protein of unknown function (DUF563)^152-403^E:2.3e-18	sigP:1^20^0.589^YES	.	ENOG410ZHQA^glycosyltransferase	KEGG:gga:428446`KO:K18207	GO:0005783^cellular_component^endoplasmic reticulum`GO:0005789^cellular_component^endoplasmic reticulum membrane`GO:0016021^cellular_component^integral component of membrane`GO:0008375^molecular_function^acetylglucosaminyltransferase activity`GO:0097363^molecular_function^protein O-GlcNAc transferase activity`GO:0001764^biological_process^neuron migration`GO:0006493^biological_process^protein O-l…	GO:0016757^molecular_function^transferase activity, transferring glycosyl groups
XM_022794034.1	XP_022649769.1^XP_022649769.1^Q:1-432,H:1-432^100%ID^E:0^.^.	XM_022794034.1.p1	364-1662[+]	.	OXU25003.1^OXU25003.1^Q:141-289,H:60-195^30.323%ID^E:2.43e-09^.^.	.	.	sigP:1^25^0.73^YES	.	.	.	.	.
XM_022794035.1	XP_022649770.1^XP_022649770.1^Q:1-427,H:1-427^100%ID^E:0^.^.	XM_022794035.1.p1	364-1647[+]	.	OXU25003.1^OXU25003.1^Q:141-284,H:60-195^28.477%ID^E:1.59e-07^.^.	.	.	sigP:1^25^0.73^YES	.	.	.	.	.
XM_022794036.1	XP_022649771.1^XP_022649771.1^Q:1-423,H:1-423^100%ID^E:0^.^.	XM_022794036.1.p1	364-1635[+]	.	OXU25003.1^OXU25003.1^Q:132-280,H:60-195^30.323%ID^E:2.75e-09^.^.	.	.	sigP:1^27^0.662^YES	.	.	.	.	.
XM_022794038.1	XP_022649773.1^XP_022649773.1^Q:1-740,H:1-740^100%ID^E:0^.^.	XM_022794038.1.p1	200-2422[+]	NET1_HUMAN^NET1_HUMAN^Q:44-736,H:21-598^44.092%ID^E:0^RecName: Full=Netrin-1;^Eukaryota; Metazoa; Chordata; Craniata; Vertebrata; Euteleostomi; Mammalia; Eutheria; Euarchontoglires; Primates; Haplorrhini; Catarrhini; Hominidae; Homo	OXU25561.1^OXU25561.1^Q:62-555,H:36-459^33.397%ID^E:3.13e-76^.^.`OXU25561.1^OXU25561.1^Q:372-555,H:747-952^26.383%ID^E:1.37e-14^.^.`OXU25561.1^OXU25561.1^Q:419-568,H:876-1017^31.373%ID^E:8.22e-10^.^.`OXU25561.1^OXU25561.1^Q:409-553,H:918-1046^28.387%ID^E:2.73e-07^.^.`OXU25561.1^OXU25561.1^Q:418-565,H:719-850^32.237%ID^E:3.93e-07^.^.	JAU00391.1^JAU00391.1^Q:159-555,H:84-467^27.655%ID^E:6.2e-46^.^.`JAU00391.1^JAU00391.1^Q:410-555,H:443-559^32.192%ID^E:2.86e-14^.^.`JAU00391.1^JAU00391.1^Q:417-555,H:585-699^32.414%ID^E:3.33e-12^.^.`JAU00391.1^JAU00391.1^Q:375-555,H:446-604^26.738%ID^E:1.04e-11^.^.`JAU00391.1^JAU00391.1^Q:413-551,H:1856-1977^29.286%ID^E:1.61e-10^.^.`JAU00391.1^JAU00391.1^Q:417-555,H:1751-1879^31.507%ID^E:1.3e-09^…	PF00055.16^Laminin_N^Laminin N-terminal (Domain VI)^74-376^E:1.8e-64`PF00053.23^Laminin_EGF^Laminin EGF domain^378-447^E:1.5e-07`PF00053.23^Laminin_EGF^Laminin EGF domain^455-515^E:1.3e-08`PF00053.23^Laminin_EGF^Laminin EGF domain^518-559^E:6.4e-10`PF01759.20^NTR^UNC-6/NTR/C345C module^626-731^E:8.3e-20	sigP:1^19^0.703^YES	.	ENOG410XS7U^Netrin G2	KEGG:hsa:9423`KO:K06843	GO:0005604^cellular_component^basement membrane`GO:0005737^cellular_component^cytoplasm`GO:0005576^cellular_component^extracellular region`GO:0033564^biological_process^anterior/posterior axon guidance`GO:0006915^biological_process^apoptotic process`GO:0007411^biological_process^axon guidance`GO:0032488^biological_process^Cdc42 protein signal transduction`GO:0098609^biological_process^cell-cell a…	.
XM_022794048.1	XP_022649782.1^XP_022649782.1^Q:1-469,H:37-505^100%ID^E:0^.^.	XM_022794048.1.p1	275-1684[+]	.	OXU29650.1^OXU29650.1^Q:4-218,H:13-227^50.463%ID^E:4.91e-67^.^.	.	PF03067.14^LPMO_10^Lytic polysaccharide mono-oxygenase, cellulose-degrading^23-213^E:6.7e-36	sigP:1^22^0.831^YES	.	.	.	.	.
XM_022794122.1	XP_022649857.1^XP_022649857.1^Q:1-134,H:1-134^100%ID^E:5.03e-94^.^.	XM_022794122.1.p2	121-525[+]	.	.	APZ76640.1^APZ76640.1^Q:1-134,H:1-134^100%ID^E:5.04e-95^.^.	.	sigP:1^16^0.759^YES	.	.	.	.	.
XM_022794139.1	XP_022649874.1^XP_022649874.1^Q:1-465,H:1-465^100%ID^E:0^.^.	XM_022794139.1.p1	162-1559[+]	TRNT1_MOUSE^TRNT1_MOUSE^Q:44-451,H:27-429^51.225%ID^E:1.48e-135^RecName: Full=CCA tRNA nucleotidyltransferase 1, mitochondrial;^Eukaryota; Metazoa; Chordata; Craniata; Vertebrata; Euteleostomi; Mammalia; Eutheria; Euarchontoglires; Glires; Rodentia; Myomorpha; Muroidea; Muridae; Murinae; Mus; Mus	OXU19335.1^OXU19335.1^Q:54-465,H:59-464^47.847%ID^E:9.09e-130^.^.	.	PF01743.19^PolyA_pol^Poly A polymerase head domain^76-199^E:7.1e-32`PF12627.6^PolyA_pol_RNAbd^Probable RNA and SrmB- binding site of polymerase A^234-285^E:2.3e-06	sigP:1^18^0.547^YES	.	COG0617^Catalyzes the addition and repair of the essential 3'- terminal CCA sequence in tRNAs without using a nucleic acid template. Adds these three nucleotides in the order of C, C, and A to the tRNA nucleotide-73, using CTP and ATP as substrates and producing inorganic pyrophosphate	KEGG:mmu:70047`KO:K00974	GO:0005622^cellular_component^intracellular`GO:0005739^cellular_component^mitochondrion`GO:0005524^molecular_function^ATP binding`GO:0052929^molecular_function^ATP:3'-cytidine-cytidine-tRNA adenylyltransferase activity`GO:0052928^molecular_function^CTP:3'-cytidine-tRNA cytidylyltransferase activity`GO:0052927^molecular_function^CTP:tRNA cytidylyltransferase activity`GO:0000049^molecular_function^…	GO:0003723^molecular_function^RNA binding`GO:0016779^molecular_function^nucleotidyltransferase activity`GO:0006396^biological_process^RNA processing
XM_022794157.1	XP_022649892.1^XP_022649892.1^Q:1-241,H:1-241^100%ID^E:1.88e-167^.^.	XM_022794157.1.p1	5661-6386[+]	.	.	.	.	sigP:1^16^0.608^YES	.	.	.	.	.
XM_022794211.1	XP_022649946.1^XP_022649946.1^Q:1-785,H:1-785^100%ID^E:0^.^.	XM_022794211.1.p1	326-2683[+]	ENPL_BOVIN^ENPL_BOVIN^Q:7-755,H:4-755^61.265%ID^E:0^RecName: Full=Endoplasmin;^Eukaryota; Metazoa; Chordata; Craniata; Vertebrata; Euteleostomi; Mammalia; Eutheria; Laurasiatheria; Cetartiodactyla; Ruminantia; Pecora; Bovidae; Bovinae; Bos	OXU28198.1^OXU28198.1^Q:79-775,H:12-706^47.199%ID^E:0^.^.	JAC59102.1^JAC59102.1^Q:337-752,H:30-443^47.743%ID^E:1.38e-129^.^.	PF02518.25^HATPase_c^Histidine kinase-, DNA gyrase B-, and HSP90-like ATPase^98-259^E:1.4e-11`PF13589.5^HATPase_c_3^Histidine kinase-, DNA gyrase B-, and HSP90-like ATPase^100-234^E:2.8e-09`PF00183.17^HSP90^Hsp90 protein^262-766^E:1.1e-215	sigP:1^23^0.834^YES	.	COG0326^Molecular chaperone. Has ATPase activity (By similarity)	KEGG:bta:282646`KO:K09487	GO:0005829^cellular_component^cytosol`GO:0005783^cellular_component^endoplasmic reticulum`GO:0034663^cellular_component^endoplasmic reticulum chaperone complex`GO:0005788^cellular_component^endoplasmic reticulum lumen`GO:0005789^cellular_component^endoplasmic reticulum membrane`GO:0031012^cellular_component^extracellular matrix`GO:0042470^cellular_component^melanosome`GO:0030496^cellular_componen…	GO:0005524^molecular_function^ATP binding`GO:0051082^molecular_function^unfolded protein binding`GO:0006457^biological_process^protein folding`GO:0006950^biological_process^response to stress
XM_022794258.1	XP_022649993.1^XP_022649993.1^Q:1-462,H:1-462^100%ID^E:0^.^.	XM_022794258.1.p1	45-1433[+]	.	.	.	.	sigP:1^18^0.707^YES	.	.	.	.	.
XM_022794260.1	XP_022649995.1^XP_022649995.1^Q:1-675,H:1-675^100%ID^E:0^.^.	XM_022794260.1.p1	275-2302[+]	CU55_ARADI^CU55_ARADI^Q:106-175,H:26-95^45.714%ID^E:1.18e-09^RecName: Full=Adult-specific rigid cuticular protein 15.5;^Eukaryota; Metazoa; Ecdysozoa; Arthropoda; Chelicerata; Arachnida; Araneae; Araneomorphae; Entelegynae; Araneoidea; Araneidae; Araneus	.	JAU00774.1^JAU00774.1^Q:108-164,H:2-65^48.438%ID^E:2.21e-10^.^.	PF00379.22^Chitin_bind_4^Insect cuticle protein^106-152^E:5.5e-10	sigP:1^20^0.555^YES	.	.	.	GO:0042302^molecular_function^structural constituent of cuticle	GO:0042302^molecular_function^structural constituent of cuticle
XM_022794261.1	XP_022649996.1^XP_022649996.1^Q:1-665,H:1-665^100%ID^E:0^.^.	XM_022794261.1.p1	275-2272[+]	CU55_ARADI^CU55_ARADI^Q:106-165,H:26-95^44.286%ID^E:2.35e-06^RecName: Full=Adult-specific rigid cuticular protein 15.5;^Eukaryota; Metazoa; Ecdysozoa; Arthropoda; Chelicerata; Arachnida; Araneae; Araneomorphae; Entelegynae; Araneoidea; Araneidae; Araneus	.	JAU00774.1^JAU00774.1^Q:127-154,H:38-65^71.429%ID^E:6.81e-06^.^.	.	sigP:1^20^0.555^YES	.	.	.	GO:0042302^molecular_function^structural constituent of cuticle	.
XM_022794298.1	XP_022650033.1^XP_022650033.1^Q:1-304,H:1-304^100%ID^E:0^.^.	XM_022794298.1.p1	225-1139[+]	.	.	.	.	sigP:1^18^0.79^YES	.	.	.	.	.
XM_022794329.1	XP_022650064.1^XP_022650064.1^Q:1-787,H:1-787^100%ID^E:0^.^.	XM_022794329.1.p1	89-2452[+]	.	.	.	.	sigP:1^19^0.687^YES	.	.	.	.	.
XM_022794330.1	XP_022650065.1^XP_022650065.1^Q:1-785,H:1-785^100%ID^E:0^.^.	XM_022794330.1.p1	89-2446[+]	.	.	.	.	sigP:1^19^0.687^YES	.	.	.	.	.
XM_022794433.1	XP_022650168.1^XP_022650168.1^Q:1-141,H:1-141^100%ID^E:5.27e-101^.^.	XM_022794433.1.p1	494-919[+]	.	.	.	.	sigP:1^21^0.734^YES	.	.	.	.	.
XM_022794518.1	XP_022650254.1^XP_022650254.1^Q:1-373,H:1-373^100%ID^E:0^.^.	XM_022794518.1.p1	3432-4553[+]	PPA5_HUMAN^PPA5_HUMAN^Q:70-372,H:25-322^45.395%ID^E:1.5e-92^RecName: Full=Tartrate-resistant acid phosphatase type 5;^Eukaryota; Metazoa; Chordata; Craniata; Vertebrata; Euteleostomi; Mammalia; Eutheria; Euarchontoglires; Primates; Haplorrhini; Catarrhini; Hominidae; Homo	.	.	PF00149.27^Metallophos^Calcineurin-like phosphoesterase^71-288^E:7.1e-21	sigP:1^26^0.626^YES	.	COG1409^Hydrolyzes cAMP to 5'-AMP. Plays an important regulatory role in modulating the intracellular concentration of cAMP, thereby influencing cAMP-dependent processes (By similarity)	KEGG:hsa:54`KO:K14379	GO:0005829^cellular_component^cytosol`GO:0070062^cellular_component^extracellular exosome`GO:0016021^cellular_component^integral component of membrane`GO:0005764^cellular_component^lysosome`GO:0003993^molecular_function^acid phosphatase activity`GO:0008199^molecular_function^ferric iron binding`GO:0008198^molecular_function^ferrous iron binding`GO:0060349^biological_process^bone morphogenesis`GO:…	GO:0016787^molecular_function^hydrolase activity
XM_022794519.1	XP_022650254.1^XP_022650254.1^Q:1-373,H:1-373^100%ID^E:0^.^.	XM_022794519.1.p1	2987-4108[+]	PPA5_HUMAN^PPA5_HUMAN^Q:70-372,H:25-322^45.395%ID^E:1.5e-92^RecName: Full=Tartrate-resistant acid phosphatase type 5;^Eukaryota; Metazoa; Chordata; Craniata; Vertebrata; Euteleostomi; Mammalia; Eutheria; Euarchontoglires; Primates; Haplorrhini; Catarrhini; Hominidae; Homo	.	.	PF00149.27^Metallophos^Calcineurin-like phosphoesterase^71-288^E:7.1e-21	sigP:1^26^0.626^YES	.	COG1409^Hydrolyzes cAMP to 5'-AMP. Plays an important regulatory role in modulating the intracellular concentration of cAMP, thereby influencing cAMP-dependent processes (By similarity)	KEGG:hsa:54`KO:K14379	GO:0005829^cellular_component^cytosol`GO:0070062^cellular_component^extracellular exosome`GO:0016021^cellular_component^integral component of membrane`GO:0005764^cellular_component^lysosome`GO:0003993^molecular_function^acid phosphatase activity`GO:0008199^molecular_function^ferric iron binding`GO:0008198^molecular_function^ferrous iron binding`GO:0060349^biological_process^bone morphogenesis`GO:…	GO:0016787^molecular_function^hydrolase activity
XM_022794520.1	XP_022650255.1^XP_022650255.1^Q:1-363,H:1-363^100%ID^E:0^.^.	XM_022794520.1.p1	3432-4523[+]	PPA5_HUMAN^PPA5_HUMAN^Q:60-362,H:25-322^45.395%ID^E:8.18e-93^RecName: Full=Tartrate-resistant acid phosphatase type 5;^Eukaryota; Metazoa; Chordata; Craniata; Vertebrata; Euteleostomi; Mammalia; Eutheria; Euarchontoglires; Primates; Haplorrhini; Catarrhini; Hominidae; Homo	.	.	PF00149.27^Metallophos^Calcineurin-like phosphoesterase^61-278^E:6.5e-21	sigP:1^26^0.626^YES	.	COG1409^Hydrolyzes cAMP to 5'-AMP. Plays an important regulatory role in modulating the intracellular concentration of cAMP, thereby influencing cAMP-dependent processes (By similarity)	KEGG:hsa:54`KO:K14379	GO:0005829^cellular_component^cytosol`GO:0070062^cellular_component^extracellular exosome`GO:0016021^cellular_component^integral component of membrane`GO:0005764^cellular_component^lysosome`GO:0003993^molecular_function^acid phosphatase activity`GO:0008199^molecular_function^ferric iron binding`GO:0008198^molecular_function^ferrous iron binding`GO:0060349^biological_process^bone morphogenesis`GO:…	GO:0016787^molecular_function^hydrolase activity
XM_022794545.1	XP_022650280.1^XP_022650280.1^Q:1-285,H:1-285^100%ID^E:2.34e-178^.^.	XM_022794545.1.p1	266-1123[+]	.	.	.	.	sigP:1^16^0.697^YES	.	.	.	.	.
XM_022794578.1	XP_022650313.1^XP_022650313.1^Q:1-134,H:1-134^100%ID^E:1.01e-96^.^.	XM_022794578.1.p1	281-685[+]	CU168_IXORI^CU168_IXORI^Q:36-118,H:6-89^41.667%ID^E:8.63e-15^RecName: Full=Cuticle protein 16.8;^Eukaryota; Metazoa; Ecdysozoa; Arthropoda; Chelicerata; Arachnida; Acari; Parasitiformes; Ixodida; Ixodoidea; Ixodidae; Ixodinae; Ixodes	OXU32052.1^OXU32052.1^Q:38-110,H:361-437^39.744%ID^E:1.64e-09^.^.	JAU00774.1^JAU00774.1^Q:40-112,H:1-74^47.297%ID^E:1.23e-18^.^.	PF00379.22^Chitin_bind_4^Insect cuticle protein^41-91^E:1.1e-12	sigP:1^20^0.834^YES	.	.	.	GO:0008061^molecular_function^chitin binding`GO:0042302^molecular_function^structural constituent of cuticle	GO:0042302^molecular_function^structural constituent of cuticle
XM_022794677.1	XP_022650415.1^XP_022650415.1^Q:1-533,H:1-533^100%ID^E:0^.^.	XM_022794677.1.p1	220-1821[+]	P4HA1_PONAB^P4HA1_PONAB^Q:3-528,H:4-530^48.218%ID^E:6.73e-167^RecName: Full=Prolyl 4-hydroxylase subunit alpha-1;^Eukaryota; Metazoa; Chordata; Craniata; Vertebrata; Euteleostomi; Mammalia; Eutheria; Euarchontoglires; Primates; Haplorrhini; Catarrhini; Hominidae; Pongo	OXU21582.1^OXU21582.1^Q:132-532,H:1-410^54.327%ID^E:8.52e-154^.^.	JAT99529.1^JAT99529.1^Q:1-454,H:9-466^54.526%ID^E:5.91e-163^.^.	PF08336.10^P4Ha_N^Prolyl 4-Hydroxylase alpha-subunit, N-terminal region^24-150^E:5.5e-30`PF13640.5^2OG-FeII_Oxy_3^2OG-Fe(II) oxygenase superfamily^413-516^E:5.3e-15	sigP:1^18^0.698^YES	.	ENOG410XS5J^prolyl 4-hydroxylase	KEGG:pon:100172658`KO:K00472	GO:0005788^cellular_component^endoplasmic reticulum lumen`GO:0005506^molecular_function^iron ion binding`GO:0031418^molecular_function^L-ascorbic acid binding`GO:0016702^molecular_function^oxidoreductase activity, acting on single donors with incorporation of molecular oxygen, incorporation of two atoms of oxygen`GO:0004656^molecular_function^procollagen-proline 4-dioxygenase activity	GO:0004656^molecular_function^procollagen-proline 4-dioxygenase activity`GO:0016702^molecular_function^oxidoreductase activity, acting on single donors with incorporation of molecular oxygen, incorporation of two atoms of oxygen`GO:0055114^biological_process^oxidation-reduction process`GO:0005783^cellular_component^endoplasmic reticulum`GO:0016491^molecular_function^oxidoreductase activity
XM_022794678.1	XP_022650415.1^XP_022650415.1^Q:1-533,H:1-533^100%ID^E:0^.^.	XM_022794678.1.p1	345-1946[+]	P4HA1_PONAB^P4HA1_PONAB^Q:3-528,H:4-530^48.218%ID^E:6.73e-167^RecName: Full=Prolyl 4-hydroxylase subunit alpha-1;^Eukaryota; Metazoa; Chordata; Craniata; Vertebrata; Euteleostomi; Mammalia; Eutheria; Euarchontoglires; Primates; Haplorrhini; Catarrhini; Hominidae; Pongo	OXU21582.1^OXU21582.1^Q:132-532,H:1-410^54.327%ID^E:8.52e-154^.^.	JAT99529.1^JAT99529.1^Q:1-454,H:9-466^54.526%ID^E:5.91e-163^.^.	PF08336.10^P4Ha_N^Prolyl 4-Hydroxylase alpha-subunit, N-terminal region^24-150^E:5.5e-30`PF13640.5^2OG-FeII_Oxy_3^2OG-Fe(II) oxygenase superfamily^413-516^E:5.3e-15	sigP:1^18^0.698^YES	.	ENOG410XS5J^prolyl 4-hydroxylase	KEGG:pon:100172658`KO:K00472	GO:0005788^cellular_component^endoplasmic reticulum lumen`GO:0005506^molecular_function^iron ion binding`GO:0031418^molecular_function^L-ascorbic acid binding`GO:0016702^molecular_function^oxidoreductase activity, acting on single donors with incorporation of molecular oxygen, incorporation of two atoms of oxygen`GO:0004656^molecular_function^procollagen-proline 4-dioxygenase activity	GO:0004656^molecular_function^procollagen-proline 4-dioxygenase activity`GO:0016702^molecular_function^oxidoreductase activity, acting on single donors with incorporation of molecular oxygen, incorporation of two atoms of oxygen`GO:0055114^biological_process^oxidation-reduction process`GO:0005783^cellular_component^endoplasmic reticulum`GO:0016491^molecular_function^oxidoreductase activity
XM_022794679.1	XP_022650415.1^XP_022650415.1^Q:1-533,H:1-533^100%ID^E:0^.^.	XM_022794679.1.p1	176-1777[+]	P4HA1_PONAB^P4HA1_PONAB^Q:3-528,H:4-530^48.218%ID^E:6.73e-167^RecName: Full=Prolyl 4-hydroxylase subunit alpha-1;^Eukaryota; Metazoa; Chordata; Craniata; Vertebrata; Euteleostomi; Mammalia; Eutheria; Euarchontoglires; Primates; Haplorrhini; Catarrhini; Hominidae; Pongo	OXU21582.1^OXU21582.1^Q:132-532,H:1-410^54.327%ID^E:8.52e-154^.^.	JAT99529.1^JAT99529.1^Q:1-454,H:9-466^54.526%ID^E:5.91e-163^.^.	PF08336.10^P4Ha_N^Prolyl 4-Hydroxylase alpha-subunit, N-terminal region^24-150^E:5.5e-30`PF13640.5^2OG-FeII_Oxy_3^2OG-Fe(II) oxygenase superfamily^413-516^E:5.3e-15	sigP:1^18^0.698^YES	.	ENOG410XS5J^prolyl 4-hydroxylase	KEGG:pon:100172658`KO:K00472	GO:0005788^cellular_component^endoplasmic reticulum lumen`GO:0005506^molecular_function^iron ion binding`GO:0031418^molecular_function^L-ascorbic acid binding`GO:0016702^molecular_function^oxidoreductase activity, acting on single donors with incorporation of molecular oxygen, incorporation of two atoms of oxygen`GO:0004656^molecular_function^procollagen-proline 4-dioxygenase activity	GO:0004656^molecular_function^procollagen-proline 4-dioxygenase activity`GO:0016702^molecular_function^oxidoreductase activity, acting on single donors with incorporation of molecular oxygen, incorporation of two atoms of oxygen`GO:0055114^biological_process^oxidation-reduction process`GO:0005783^cellular_component^endoplasmic reticulum`GO:0016491^molecular_function^oxidoreductase activity
XM_022794680.1	XP_022650415.1^XP_022650415.1^Q:1-533,H:1-533^100%ID^E:0^.^.	XM_022794680.1.p1	92-1693[+]	P4HA1_PONAB^P4HA1_PONAB^Q:3-528,H:4-530^48.218%ID^E:6.73e-167^RecName: Full=Prolyl 4-hydroxylase subunit alpha-1;^Eukaryota; Metazoa; Chordata; Craniata; Vertebrata; Euteleostomi; Mammalia; Eutheria; Euarchontoglires; Primates; Haplorrhini; Catarrhini; Hominidae; Pongo	OXU21582.1^OXU21582.1^Q:132-532,H:1-410^54.327%ID^E:8.52e-154^.^.	JAT99529.1^JAT99529.1^Q:1-454,H:9-466^54.526%ID^E:5.91e-163^.^.	PF08336.10^P4Ha_N^Prolyl 4-Hydroxylase alpha-subunit, N-terminal region^24-150^E:5.5e-30`PF13640.5^2OG-FeII_Oxy_3^2OG-Fe(II) oxygenase superfamily^413-516^E:5.3e-15	sigP:1^18^0.698^YES	.	ENOG410XS5J^prolyl 4-hydroxylase	KEGG:pon:100172658`KO:K00472	GO:0005788^cellular_component^endoplasmic reticulum lumen`GO:0005506^molecular_function^iron ion binding`GO:0031418^molecular_function^L-ascorbic acid binding`GO:0016702^molecular_function^oxidoreductase activity, acting on single donors with incorporation of molecular oxygen, incorporation of two atoms of oxygen`GO:0004656^molecular_function^procollagen-proline 4-dioxygenase activity	GO:0004656^molecular_function^procollagen-proline 4-dioxygenase activity`GO:0016702^molecular_function^oxidoreductase activity, acting on single donors with incorporation of molecular oxygen, incorporation of two atoms of oxygen`GO:0055114^biological_process^oxidation-reduction process`GO:0005783^cellular_component^endoplasmic reticulum`GO:0016491^molecular_function^oxidoreductase activity
XM_022794869.1	XP_022650603.1^XP_022650603.1^Q:1-617,H:19-635^100%ID^E:0^.^.	XM_022794869.1.p1	140-1993[+]	NUP85_BOVIN^NUP85_BOVIN^Q:14-580,H:30-612^29.703%ID^E:6.16e-63^RecName: Full=Nuclear pore complex protein Nup85;^Eukaryota; Metazoa; Chordata; Craniata; Vertebrata; Euteleostomi; Mammalia; Eutheria; Laurasiatheria; Cetartiodactyla; Ruminantia; Pecora; Bovidae; Bovinae; Bos	OXU24689.1^OXU24689.1^Q:10-558,H:32-596^28.201%ID^E:1.96e-60^.^.	JAU01883.1^JAU01883.1^Q:20-574,H:15-571^29.931%ID^E:6.26e-73^.^.	PF07575.12^Nucleopor_Nup85^Nup85 Nucleoporin^70-573^E:1.9e-88	sigP:1^21^0.451^YES	.	ENOG410YK7T^Allows the formation of correctly charged Gln-tRNA(Gln) through the transamidation of misacylated Glu-tRNA(Gln) in chloroplasts and mitochondria. The reaction takes place in the presence of glutamine and ATP through an activated gamma-phospho- Glu-tRNA(Gln) (By similarity)	KEGG:bta:510540`KO:K14304	GO:0000777^cellular_component^condensed chromosome kinetochore`GO:0005829^cellular_component^cytosol`GO:0031965^cellular_component^nuclear membrane`GO:0031080^cellular_component^nuclear pore outer ring`GO:0005819^cellular_component^spindle`GO:0017056^molecular_function^structural constituent of nuclear pore`GO:0030032^biological_process^lamellipodium assembly`GO:0048246^biological_process^macroph…	.
XM_022794870.1	XP_022650603.1^XP_022650603.1^Q:1-617,H:19-635^100%ID^E:0^.^.	XM_022794870.1.p1	201-2054[+]	NUP85_BOVIN^NUP85_BOVIN^Q:14-580,H:30-612^29.703%ID^E:6.16e-63^RecName: Full=Nuclear pore complex protein Nup85;^Eukaryota; Metazoa; Chordata; Craniata; Vertebrata; Euteleostomi; Mammalia; Eutheria; Laurasiatheria; Cetartiodactyla; Ruminantia; Pecora; Bovidae; Bovinae; Bos	OXU24689.1^OXU24689.1^Q:10-558,H:32-596^28.201%ID^E:1.96e-60^.^.	JAU01883.1^JAU01883.1^Q:20-574,H:15-571^29.931%ID^E:6.26e-73^.^.	PF07575.12^Nucleopor_Nup85^Nup85 Nucleoporin^70-573^E:1.9e-88	sigP:1^21^0.451^YES	.	ENOG410YK7T^Allows the formation of correctly charged Gln-tRNA(Gln) through the transamidation of misacylated Glu-tRNA(Gln) in chloroplasts and mitochondria. The reaction takes place in the presence of glutamine and ATP through an activated gamma-phospho- Glu-tRNA(Gln) (By similarity)	KEGG:bta:510540`KO:K14304	GO:0000777^cellular_component^condensed chromosome kinetochore`GO:0005829^cellular_component^cytosol`GO:0031965^cellular_component^nuclear membrane`GO:0031080^cellular_component^nuclear pore outer ring`GO:0005819^cellular_component^spindle`GO:0017056^molecular_function^structural constituent of nuclear pore`GO:0030032^biological_process^lamellipodium assembly`GO:0048246^biological_process^macroph…	.
XM_022794871.1	XP_022650603.1^XP_022650603.1^Q:1-617,H:19-635^100%ID^E:0^.^.	XM_022794871.1.p1	134-1987[+]	NUP85_BOVIN^NUP85_BOVIN^Q:14-580,H:30-612^29.703%ID^E:6.16e-63^RecName: Full=Nuclear pore complex protein Nup85;^Eukaryota; Metazoa; Chordata; Craniata; Vertebrata; Euteleostomi; Mammalia; Eutheria; Laurasiatheria; Cetartiodactyla; Ruminantia; Pecora; Bovidae; Bovinae; Bos	OXU24689.1^OXU24689.1^Q:10-558,H:32-596^28.201%ID^E:1.96e-60^.^.	JAU01883.1^JAU01883.1^Q:20-574,H:15-571^29.931%ID^E:6.26e-73^.^.	PF07575.12^Nucleopor_Nup85^Nup85 Nucleoporin^70-573^E:1.9e-88	sigP:1^21^0.451^YES	.	ENOG410YK7T^Allows the formation of correctly charged Gln-tRNA(Gln) through the transamidation of misacylated Glu-tRNA(Gln) in chloroplasts and mitochondria. The reaction takes place in the presence of glutamine and ATP through an activated gamma-phospho- Glu-tRNA(Gln) (By similarity)	KEGG:bta:510540`KO:K14304	GO:0000777^cellular_component^condensed chromosome kinetochore`GO:0005829^cellular_component^cytosol`GO:0031965^cellular_component^nuclear membrane`GO:0031080^cellular_component^nuclear pore outer ring`GO:0005819^cellular_component^spindle`GO:0017056^molecular_function^structural constituent of nuclear pore`GO:0030032^biological_process^lamellipodium assembly`GO:0048246^biological_process^macroph…	.
XM_022794872.1	XP_022650603.1^XP_022650603.1^Q:1-617,H:19-635^100%ID^E:0^.^.	XM_022794872.1.p1	152-2005[+]	NUP85_BOVIN^NUP85_BOVIN^Q:14-580,H:30-612^29.703%ID^E:6.16e-63^RecName: Full=Nuclear pore complex protein Nup85;^Eukaryota; Metazoa; Chordata; Craniata; Vertebrata; Euteleostomi; Mammalia; Eutheria; Laurasiatheria; Cetartiodactyla; Ruminantia; Pecora; Bovidae; Bovinae; Bos	OXU24689.1^OXU24689.1^Q:10-558,H:32-596^28.201%ID^E:1.96e-60^.^.	JAU01883.1^JAU01883.1^Q:20-574,H:15-571^29.931%ID^E:6.26e-73^.^.	PF07575.12^Nucleopor_Nup85^Nup85 Nucleoporin^70-573^E:1.9e-88	sigP:1^21^0.451^YES	.	ENOG410YK7T^Allows the formation of correctly charged Gln-tRNA(Gln) through the transamidation of misacylated Glu-tRNA(Gln) in chloroplasts and mitochondria. The reaction takes place in the presence of glutamine and ATP through an activated gamma-phospho- Glu-tRNA(Gln) (By similarity)	KEGG:bta:510540`KO:K14304	GO:0000777^cellular_component^condensed chromosome kinetochore`GO:0005829^cellular_component^cytosol`GO:0031965^cellular_component^nuclear membrane`GO:0031080^cellular_component^nuclear pore outer ring`GO:0005819^cellular_component^spindle`GO:0017056^molecular_function^structural constituent of nuclear pore`GO:0030032^biological_process^lamellipodium assembly`GO:0048246^biological_process^macroph…	.
XM_022794903.1	XP_022650638.1^XP_022650638.1^Q:1-356,H:1-356^100%ID^E:0^.^.	XM_022794903.1.p1	1083-2153[+]	.	OXU29729.1^OXU29729.1^Q:48-274,H:72-288^35.808%ID^E:9.03e-37^.^.	.	.	sigP:1^22^0.864^YES	.	.	.	.	.
XM_022794905.1	XP_022650640.1^XP_022650640.1^Q:1-297,H:1-297^100%ID^E:0^.^.	XM_022794905.1.p1	1392-2285[+]	CRVP_TRILK^CRVP_TRILK^Q:57-284,H:32-247^31.276%ID^E:8.45e-23^RecName: Full=CRISP/Allergen/PR-1;^Eukaryota; Metazoa; Ecdysozoa; Arthropoda; Chelicerata; Arachnida; Araneae; Mygalomorphae; Barychelidae; Trittame	XP_011255025.1^XP_011255025.1^Q:75-283,H:41-221^34.419%ID^E:1.89e-23^.^.	JAC59031.1^JAC59031.1^Q:77-272,H:60-235^32.323%ID^E:4.82e-25^.^.	PF00188.25^CAP^Cysteine-rich secretory protein family^81-247^E:5e-12	sigP:1^30^0.552^YES	.	.	.	GO:0005576^cellular_component^extracellular region	.
XM_022794921.1	XP_022650657.1^XP_022650657.1^Q:1-1929,H:1-1929^100%ID^E:0^.^.	XM_022794921.1.p1	407-6196[+]	LAMB2_RAT^LAMB2_RAT^Q:202-1927,H:46-1800^36.481%ID^E:0^RecName: Full=Laminin subunit beta-2;^Eukaryota; Metazoa; Chordata; Craniata; Vertebrata; Euteleostomi; Mammalia; Eutheria; Euarchontoglires; Glires; Rodentia; Myomorpha; Muroidea; Muridae; Murinae; Rattus	OXU27159.1^OXU27159.1^Q:140-1927,H:35-1830^34.833%ID^E:0^.^.	JAT99942.1^JAT99942.1^Q:205-1927,H:13-1742^40.789%ID^E:0^.^.	PF00055.16^Laminin_N^Laminin N-terminal (Domain VI)^206-440^E:5.5e-59`PF00053.23^Laminin_EGF^Laminin EGF domain^442-492^E:1.2e-06`PF00053.23^Laminin_EGF^Laminin EGF domain^504-559^E:5.5e-08`PF00053.23^Laminin_EGF^Laminin EGF domain^567-622^E:1.2e-07`PF00053.23^Laminin_EGF^Laminin EGF domain^625-674^E:1.9e-09`PF00053.23^Laminin_EGF^Laminin EGF domain^677-716^E:3.9e-09`PF00053.23^Laminin_EGF^Lamini…	sigP:1^25^0.814^YES	.	ENOG410XPEG^laminin beta	KEGG:rno:25473`KO:K06243	GO:0005605^cellular_component^basal lamina`GO:0005604^cellular_component^basement membrane`GO:0070062^cellular_component^extracellular exosome`GO:0031012^cellular_component^extracellular matrix`GO:0005615^cellular_component^extracellular space`GO:0043256^cellular_component^laminin complex`GO:0005608^cellular_component^laminin-3 complex`GO:0045202^cellular_component^synapse`GO:0043083^cellular_com…	.
XM_022794922.1	XP_022650657.1^XP_022650657.1^Q:1-1929,H:1-1929^100%ID^E:0^.^.	XM_022794922.1.p1	259-6048[+]	LAMB2_RAT^LAMB2_RAT^Q:202-1927,H:46-1800^36.481%ID^E:0^RecName: Full=Laminin subunit beta-2;^Eukaryota; Metazoa; Chordata; Craniata; Vertebrata; Euteleostomi; Mammalia; Eutheria; Euarchontoglires; Glires; Rodentia; Myomorpha; Muroidea; Muridae; Murinae; Rattus	OXU27159.1^OXU27159.1^Q:140-1927,H:35-1830^34.833%ID^E:0^.^.	JAT99942.1^JAT99942.1^Q:205-1927,H:13-1742^40.789%ID^E:0^.^.	PF00055.16^Laminin_N^Laminin N-terminal (Domain VI)^206-440^E:5.5e-59`PF00053.23^Laminin_EGF^Laminin EGF domain^442-492^E:1.2e-06`PF00053.23^Laminin_EGF^Laminin EGF domain^504-559^E:5.5e-08`PF00053.23^Laminin_EGF^Laminin EGF domain^567-622^E:1.2e-07`PF00053.23^Laminin_EGF^Laminin EGF domain^625-674^E:1.9e-09`PF00053.23^Laminin_EGF^Laminin EGF domain^677-716^E:3.9e-09`PF00053.23^Laminin_EGF^Lamini…	sigP:1^25^0.814^YES	.	ENOG410XPEG^laminin beta	KEGG:rno:25473`KO:K06243	GO:0005605^cellular_component^basal lamina`GO:0005604^cellular_component^basement membrane`GO:0070062^cellular_component^extracellular exosome`GO:0031012^cellular_component^extracellular matrix`GO:0005615^cellular_component^extracellular space`GO:0043256^cellular_component^laminin complex`GO:0005608^cellular_component^laminin-3 complex`GO:0045202^cellular_component^synapse`GO:0043083^cellular_com…	.
XM_022794924.1	XP_022650659.1^XP_022650659.1^Q:1-1904,H:1-1904^100%ID^E:0^.^.	XM_022794924.1.p1	407-6121[+]	LAMB2_RAT^LAMB2_RAT^Q:177-1902,H:46-1800^36.481%ID^E:0^RecName: Full=Laminin subunit beta-2;^Eukaryota; Metazoa; Chordata; Craniata; Vertebrata; Euteleostomi; Mammalia; Eutheria; Euarchontoglires; Glires; Rodentia; Myomorpha; Muroidea; Muridae; Murinae; Rattus	OXU27159.1^OXU27159.1^Q:115-1902,H:35-1830^34.833%ID^E:0^.^.	JAT99942.1^JAT99942.1^Q:180-1902,H:13-1742^40.789%ID^E:0^.^.	PF00055.16^Laminin_N^Laminin N-terminal (Domain VI)^181-415^E:5.4e-59`PF00053.23^Laminin_EGF^Laminin EGF domain^417-467^E:1.2e-06`PF00053.23^Laminin_EGF^Laminin EGF domain^479-534^E:5.5e-08`PF00053.23^Laminin_EGF^Laminin EGF domain^542-597^E:1.2e-07`PF00053.23^Laminin_EGF^Laminin EGF domain^600-649^E:1.9e-09`PF00053.23^Laminin_EGF^Laminin EGF domain^652-691^E:3.8e-09`PF00053.23^Laminin_EGF^Lamini…	sigP:1^25^0.799^YES	.	ENOG410XPEG^laminin beta	KEGG:rno:25473`KO:K06243	GO:0005605^cellular_component^basal lamina`GO:0005604^cellular_component^basement membrane`GO:0070062^cellular_component^extracellular exosome`GO:0031012^cellular_component^extracellular matrix`GO:0005615^cellular_component^extracellular space`GO:0043256^cellular_component^laminin complex`GO:0005608^cellular_component^laminin-3 complex`GO:0045202^cellular_component^synapse`GO:0043083^cellular_com…	.
XM_022794925.1	XP_022650660.1^XP_022650660.1^Q:1-1794,H:1-1794^100%ID^E:0^.^.	XM_022794925.1.p1	405-5789[+]	LAMB2_RAT^LAMB2_RAT^Q:67-1792,H:46-1800^36.481%ID^E:0^RecName: Full=Laminin subunit beta-2;^Eukaryota; Metazoa; Chordata; Craniata; Vertebrata; Euteleostomi; Mammalia; Eutheria; Euarchontoglires; Glires; Rodentia; Myomorpha; Muroidea; Muridae; Murinae; Rattus	OXU27159.1^OXU27159.1^Q:69-1792,H:100-1830^35.405%ID^E:0^.^.	JAT99942.1^JAT99942.1^Q:70-1792,H:13-1742^40.789%ID^E:0^.^.	PF00055.16^Laminin_N^Laminin N-terminal (Domain VI)^71-305^E:4.9e-59`PF00053.23^Laminin_EGF^Laminin EGF domain^307-357^E:1.1e-06`PF00053.23^Laminin_EGF^Laminin EGF domain^369-424^E:5.1e-08`PF00053.23^Laminin_EGF^Laminin EGF domain^432-487^E:1.1e-07`PF00053.23^Laminin_EGF^Laminin EGF domain^490-539^E:1.8e-09`PF00053.23^Laminin_EGF^Laminin EGF domain^542-581^E:3.6e-09`PF00053.23^Laminin_EGF^Laminin…	sigP:1^25^0.815^YES	.	ENOG410XPEG^laminin beta	KEGG:rno:25473`KO:K06243	GO:0005605^cellular_component^basal lamina`GO:0005604^cellular_component^basement membrane`GO:0070062^cellular_component^extracellular exosome`GO:0031012^cellular_component^extracellular matrix`GO:0005615^cellular_component^extracellular space`GO:0043256^cellular_component^laminin complex`GO:0005608^cellular_component^laminin-3 complex`GO:0045202^cellular_component^synapse`GO:0043083^cellular_com…	.
XM_022794935.1	XP_022650670.1^XP_022650670.1^Q:1-347,H:1-347^100%ID^E:0^.^.	XM_022794935.1.p1	1-1044[+]	.	.	.	.	sigP:1^19^0.712^YES	.	.	.	.	.
XM_022794936.1	XP_022650671.1^XP_022650671.1^Q:1-856,H:1-856^100%ID^E:0^.^.	XM_022794936.1.p1	98-2668[+]	CBPA1_ANOGA^CBPA1_ANOGA^Q:3-414,H:10-416^34.204%ID^E:5.01e-68^RecName: Full=Zinc carboxypeptidase A 1;^Eukaryota; Metazoa; Ecdysozoa; Arthropoda; Hexapoda; Insecta; Pterygota; Neoptera; Holometabola; Diptera; Nematocera; Culicoidea; Culicidae; Anophelinae; Anopheles`CBPA1_ANOGA^CBPA1_ANOGA^Q:503-850,H:80-416^34.097%ID^E:2.69e-60^RecName: Full=Zinc carboxypeptidase A 1;^Eukaryota; Metazoa; Ecdysoz…	OXU19708.1^OXU19708.1^Q:57-853,H:67-836^29.532%ID^E:2.08e-92^.^.`OXU19708.1^OXU19708.1^Q:52-451,H:469-866^29.858%ID^E:8.83e-44^.^.	JAU02027.1^JAU02027.1^Q:9-319,H:11-325^36.991%ID^E:1.07e-65^.^.`JAU02027.1^JAU02027.1^Q:438-753,H:12-325^34.783%ID^E:8.73e-61^.^.	PF02244.15^Propep_M14^Carboxypeptidase activation peptide^52-106^E:6.2e-08`PF00246.23^Peptidase_M14^Zinc carboxypeptidase^145-412^E:1.6e-71`PF02244.15^Propep_M14^Carboxypeptidase activation peptide^479-536^E:6.7e-05`PF00246.23^Peptidase_M14^Zinc carboxypeptidase^583-847^E:7.1e-72	sigP:1^19^0.775^YES	.	COG2866^metallocarboxypeptidase activity	KEGG:aga:AgaP_AGAP009593	GO:0005615^cellular_component^extracellular space`GO:0004181^molecular_function^metallocarboxypeptidase activity`GO:0008270^molecular_function^zinc ion binding`GO:0007586^biological_process^digestion	GO:0004180^molecular_function^carboxypeptidase activity`GO:0006508^biological_process^proteolysis`GO:0004181^molecular_function^metallocarboxypeptidase activity`GO:0008270^molecular_function^zinc ion binding
XM_022795009.1	XP_022650744.1^XP_022650744.1^Q:1-738,H:1-738^100%ID^E:0^.^.	XM_022795009.1.p1	746-2962[+]	PPAF2_HOLDI^PPAF2_HOLDI^Q:470-737,H:139-410^41.667%ID^E:2.41e-63^RecName: Full=Phenoloxidase-activating factor 2 {ECO:0000305};^Eukaryota; Metazoa; Ecdysozoa; Arthropoda; Hexapoda; Insecta; Pterygota; Neoptera; Holometabola; Coleoptera; Polyphaga; Scarabaeiformia; Scarabaeidae; Melolonthinae; Holotrichia	OXU21553.1^OXU21553.1^Q:470-737,H:162-434^44.565%ID^E:1.58e-71^.^.	JAC59116.1^JAC59116.1^Q:469-729,H:86-346^44.403%ID^E:5.07e-66^.^.	PF00089.25^Trypsin^Trypsin^496-726^E:3.1e-51	sigP:1^21^0.848^YES	.	.	.	GO:0046872^molecular_function^metal ion binding`GO:0004252^molecular_function^serine-type endopeptidase activity	GO:0004252^molecular_function^serine-type endopeptidase activity`GO:0006508^biological_process^proteolysis
XM_022795010.1	XP_022650744.1^XP_022650744.1^Q:28-763,H:3-738^100%ID^E:0^.^.	XM_022795010.1.p1	3-2294[+]	PPAF2_HOLDI^PPAF2_HOLDI^Q:495-762,H:139-410^41.667%ID^E:3.63e-63^RecName: Full=Phenoloxidase-activating factor 2 {ECO:0000305};^Eukaryota; Metazoa; Ecdysozoa; Arthropoda; Hexapoda; Insecta; Pterygota; Neoptera; Holometabola; Coleoptera; Polyphaga; Scarabaeiformia; Scarabaeidae; Melolonthinae; Holotrichia	OXU21553.1^OXU21553.1^Q:495-762,H:162-434^44.565%ID^E:1.7e-71^.^.	JAC59116.1^JAC59116.1^Q:494-754,H:86-346^44.403%ID^E:5.85e-66^.^.	PF00089.25^Trypsin^Trypsin^521-751^E:3.3e-51	sigP:1^19^0.827^YES	.	.	.	GO:0046872^molecular_function^metal ion binding`GO:0004252^molecular_function^serine-type endopeptidase activity	GO:0004252^molecular_function^serine-type endopeptidase activity`GO:0006508^biological_process^proteolysis
XM_022795011.1	XP_022650746.1^XP_022650746.1^Q:1-724,H:1-724^100%ID^E:0^.^.	XM_022795011.1.p1	745-2919[+]	PPAF2_HOLDI^PPAF2_HOLDI^Q:456-723,H:139-410^41.667%ID^E:2.46e-63^RecName: Full=Phenoloxidase-activating factor 2 {ECO:0000305};^Eukaryota; Metazoa; Ecdysozoa; Arthropoda; Hexapoda; Insecta; Pterygota; Neoptera; Holometabola; Coleoptera; Polyphaga; Scarabaeiformia; Scarabaeidae; Melolonthinae; Holotrichia	OXU21553.1^OXU21553.1^Q:456-723,H:162-434^44.565%ID^E:1.82e-71^.^.	JAC59116.1^JAC59116.1^Q:455-715,H:86-346^44.403%ID^E:3.86e-66^.^.	PF00089.25^Trypsin^Trypsin^482-712^E:3e-51	sigP:1^21^0.852^YES	.	.	.	GO:0046872^molecular_function^metal ion binding`GO:0004252^molecular_function^serine-type endopeptidase activity	GO:0004252^molecular_function^serine-type endopeptidase activity`GO:0006508^biological_process^proteolysis
XM_022795012.1	XP_022650746.1^XP_022650746.1^Q:28-749,H:3-724^100%ID^E:0^.^.	XM_022795012.1.p1	3-2252[+]	PPAF2_HOLDI^PPAF2_HOLDI^Q:481-748,H:139-410^41.667%ID^E:2.88e-63^RecName: Full=Phenoloxidase-activating factor 2 {ECO:0000305};^Eukaryota; Metazoa; Ecdysozoa; Arthropoda; Hexapoda; Insecta; Pterygota; Neoptera; Holometabola; Coleoptera; Polyphaga; Scarabaeiformia; Scarabaeidae; Melolonthinae; Holotrichia	OXU21553.1^OXU21553.1^Q:481-748,H:162-434^44.565%ID^E:1.82e-71^.^.	JAC59116.1^JAC59116.1^Q:480-740,H:86-346^44.403%ID^E:4.84e-66^.^.	PF00089.25^Trypsin^Trypsin^507-737^E:3.2e-51	sigP:1^19^0.831^YES	.	.	.	GO:0046872^molecular_function^metal ion binding`GO:0004252^molecular_function^serine-type endopeptidase activity	GO:0004252^molecular_function^serine-type endopeptidase activity`GO:0006508^biological_process^proteolysis
XM_022795022.1	XP_022650757.1^XP_022650757.1^Q:1-397,H:1-397^100%ID^E:0^.^.	XM_022795022.1.p1	1-1194[+]	.	.	.	.	sigP:1^18^0.583^YES	.	.	.	.	.
XM_022795024.1	XP_022650760.1^XP_022650760.1^Q:1-741,H:1-741^100%ID^E:0^.^.	XM_022795024.1.p1	551-2776[+]	PXDN_HUMAN^PXDN_HUMAN^Q:134-735,H:718-1312^38.583%ID^E:1.7e-112^RecName: Full=Peroxidasin homolog;^Eukaryota; Metazoa; Chordata; Craniata; Vertebrata; Euteleostomi; Mammalia; Eutheria; Euarchontoglires; Primates; Haplorrhini; Catarrhini; Hominidae; Homo	OXU24635.1^OXU24635.1^Q:152-737,H:60-641^39.799%ID^E:1.96e-130^.^.	JAC59106.1^JAC59106.1^Q:111-735,H:9-619^40.439%ID^E:5.4e-163^.^.	PF03098.14^An_peroxidase^Animal haem peroxidase^161-705^E:8.1e-185	sigP:1^19^0.593^YES	.	ENOG410XPZ3^prostaglandin G H synthase and cyclooxygenase	KEGG:hsa:7837`KO:K19511	GO:0005783^cellular_component^endoplasmic reticulum`GO:0070062^cellular_component^extracellular exosome`GO:0031012^cellular_component^extracellular matrix`GO:0005576^cellular_component^extracellular region`GO:0005615^cellular_component^extracellular space`GO:0005578^cellular_component^proteinaceous extracellular matrix`GO:0005201^molecular_function^extracellular matrix structural constituent`GO:0…	.
XM_022795025.1	XP_022650760.1^XP_022650760.1^Q:1-741,H:1-741^100%ID^E:0^.^.	XM_022795025.1.p1	256-2481[+]	PXDN_HUMAN^PXDN_HUMAN^Q:134-735,H:718-1312^38.583%ID^E:1.7e-112^RecName: Full=Peroxidasin homolog;^Eukaryota; Metazoa; Chordata; Craniata; Vertebrata; Euteleostomi; Mammalia; Eutheria; Euarchontoglires; Primates; Haplorrhini; Catarrhini; Hominidae; Homo	OXU24635.1^OXU24635.1^Q:152-737,H:60-641^39.799%ID^E:1.96e-130^.^.	JAC59106.1^JAC59106.1^Q:111-735,H:9-619^40.439%ID^E:5.4e-163^.^.	PF03098.14^An_peroxidase^Animal haem peroxidase^161-705^E:8.1e-185	sigP:1^19^0.593^YES	.	ENOG410XPZ3^prostaglandin G H synthase and cyclooxygenase	KEGG:hsa:7837`KO:K19511	GO:0005783^cellular_component^endoplasmic reticulum`GO:0070062^cellular_component^extracellular exosome`GO:0031012^cellular_component^extracellular matrix`GO:0005576^cellular_component^extracellular region`GO:0005615^cellular_component^extracellular space`GO:0005578^cellular_component^proteinaceous extracellular matrix`GO:0005201^molecular_function^extracellular matrix structural constituent`GO:0…	.
XM_022795026.1	XP_022650761.1^XP_022650761.1^Q:1-740,H:1-740^100%ID^E:0^.^.	XM_022795026.1.p1	551-2773[+]	PXDN_HUMAN^PXDN_HUMAN^Q:134-734,H:718-1312^38.644%ID^E:1.09e-112^RecName: Full=Peroxidasin homolog;^Eukaryota; Metazoa; Chordata; Craniata; Vertebrata; Euteleostomi; Mammalia; Eutheria; Euarchontoglires; Primates; Haplorrhini; Catarrhini; Hominidae; Homo	OXU24635.1^OXU24635.1^Q:152-736,H:60-641^39.866%ID^E:1.38e-130^.^.	JAC59106.1^JAC59106.1^Q:111-734,H:9-619^40.502%ID^E:3.59e-163^.^.	PF03098.14^An_peroxidase^Animal haem peroxidase^161-704^E:2.5e-185	sigP:1^19^0.593^YES	.	ENOG410XPZ3^prostaglandin G H synthase and cyclooxygenase	KEGG:hsa:7837`KO:K19511	GO:0005783^cellular_component^endoplasmic reticulum`GO:0070062^cellular_component^extracellular exosome`GO:0031012^cellular_component^extracellular matrix`GO:0005576^cellular_component^extracellular region`GO:0005615^cellular_component^extracellular space`GO:0005578^cellular_component^proteinaceous extracellular matrix`GO:0005201^molecular_function^extracellular matrix structural constituent`GO:0…	.
XM_022795027.1	XP_022650762.1^XP_022650762.1^Q:1-732,H:1-732^100%ID^E:0^.^.	XM_022795027.1.p1	549-2747[+]	PXDN_HUMAN^PXDN_HUMAN^Q:134-726,H:718-1312^39.297%ID^E:2.32e-116^RecName: Full=Peroxidasin homolog;^Eukaryota; Metazoa; Chordata; Craniata; Vertebrata; Euteleostomi; Mammalia; Eutheria; Euarchontoglires; Primates; Haplorrhini; Catarrhini; Hominidae; Homo	OXU24635.1^OXU24635.1^Q:152-728,H:60-641^40.577%ID^E:2.16e-134^.^.	JAC59106.1^JAC59106.1^Q:111-726,H:9-619^41.176%ID^E:5.06e-167^.^.	PF03098.14^An_peroxidase^Animal haem peroxidase^161-696^E:2.7e-191	sigP:1^19^0.593^YES	.	ENOG410XPZ3^prostaglandin G H synthase and cyclooxygenase	KEGG:hsa:7837`KO:K19511	GO:0005783^cellular_component^endoplasmic reticulum`GO:0070062^cellular_component^extracellular exosome`GO:0031012^cellular_component^extracellular matrix`GO:0005576^cellular_component^extracellular region`GO:0005615^cellular_component^extracellular space`GO:0005578^cellular_component^proteinaceous extracellular matrix`GO:0005201^molecular_function^extracellular matrix structural constituent`GO:0…	.
XM_022795101.1	XP_022650841.1^XP_022650841.1^Q:1-425,H:1-425^100%ID^E:0^.^.	XM_022795101.1.p1	371-1648[+]	ILEU_XENTR^ILEU_XENTR^Q:30-371,H:2-331^30.372%ID^E:1.06e-38^RecName: Full=Leukocyte elastase inhibitor;^Eukaryota; Metazoa; Chordata; Craniata; Vertebrata; Euteleostomi; Amphibia; Batrachia; Anura; Pipoidea; Pipidae; Xenopodinae; Xenopus; Silurana	AOW41291.1^AOW41291.1^Q:56-422,H:53-396^27.54%ID^E:1.65e-32^.^.	AID54718.1^AID54718.1^Q:54-425,H:42-392^26.79%ID^E:5.21e-31^.^.	PF00079.19^Serpin^Serpin (serine protease inhibitor)^36-424^E:6.7e-74	sigP:1^18^0.841^YES	.	COG4826^serine-type endopeptidase inhibitor activity	KEGG:xtr:496899`KO:K13963	GO:0005737^cellular_component^cytoplasm`GO:0005615^cellular_component^extracellular space`GO:0004867^molecular_function^serine-type endopeptidase inhibitor activity	.
XM_022795102.1	XP_022650841.1^XP_022650841.1^Q:1-425,H:1-425^100%ID^E:0^.^.	XM_022795102.1.p1	685-1962[+]	ILEU_XENTR^ILEU_XENTR^Q:30-371,H:2-331^30.372%ID^E:1.06e-38^RecName: Full=Leukocyte elastase inhibitor;^Eukaryota; Metazoa; Chordata; Craniata; Vertebrata; Euteleostomi; Amphibia; Batrachia; Anura; Pipoidea; Pipidae; Xenopodinae; Xenopus; Silurana	AOW41291.1^AOW41291.1^Q:56-422,H:53-396^27.54%ID^E:1.65e-32^.^.	AID54718.1^AID54718.1^Q:54-425,H:42-392^26.79%ID^E:5.21e-31^.^.	PF00079.19^Serpin^Serpin (serine protease inhibitor)^36-424^E:6.7e-74	sigP:1^18^0.841^YES	.	COG4826^serine-type endopeptidase inhibitor activity	KEGG:xtr:496899`KO:K13963	GO:0005737^cellular_component^cytoplasm`GO:0005615^cellular_component^extracellular space`GO:0004867^molecular_function^serine-type endopeptidase inhibitor activity	.
XM_022795103.1	XP_022650841.1^XP_022650841.1^Q:1-425,H:1-425^100%ID^E:0^.^.	XM_022795103.1.p1	201-1478[+]	ILEU_XENTR^ILEU_XENTR^Q:30-371,H:2-331^30.372%ID^E:1.06e-38^RecName: Full=Leukocyte elastase inhibitor;^Eukaryota; Metazoa; Chordata; Craniata; Vertebrata; Euteleostomi; Amphibia; Batrachia; Anura; Pipoidea; Pipidae; Xenopodinae; Xenopus; Silurana	AOW41291.1^AOW41291.1^Q:56-422,H:53-396^27.54%ID^E:1.65e-32^.^.	AID54718.1^AID54718.1^Q:54-425,H:42-392^26.79%ID^E:5.21e-31^.^.	PF00079.19^Serpin^Serpin (serine protease inhibitor)^36-424^E:6.7e-74	sigP:1^18^0.841^YES	.	COG4826^serine-type endopeptidase inhibitor activity	KEGG:xtr:496899`KO:K13963	GO:0005737^cellular_component^cytoplasm`GO:0005615^cellular_component^extracellular space`GO:0004867^molecular_function^serine-type endopeptidase inhibitor activity	.
XM_022795104.1	XP_022650841.1^XP_022650841.1^Q:1-425,H:1-425^100%ID^E:0^.^.	XM_022795104.1.p1	209-1486[+]	ILEU_XENTR^ILEU_XENTR^Q:30-371,H:2-331^30.372%ID^E:1.06e-38^RecName: Full=Leukocyte elastase inhibitor;^Eukaryota; Metazoa; Chordata; Craniata; Vertebrata; Euteleostomi; Amphibia; Batrachia; Anura; Pipoidea; Pipidae; Xenopodinae; Xenopus; Silurana	AOW41291.1^AOW41291.1^Q:56-422,H:53-396^27.54%ID^E:1.65e-32^.^.	AID54718.1^AID54718.1^Q:54-425,H:42-392^26.79%ID^E:5.21e-31^.^.	PF00079.19^Serpin^Serpin (serine protease inhibitor)^36-424^E:6.7e-74	sigP:1^18^0.841^YES	.	COG4826^serine-type endopeptidase inhibitor activity	KEGG:xtr:496899`KO:K13963	GO:0005737^cellular_component^cytoplasm`GO:0005615^cellular_component^extracellular space`GO:0004867^molecular_function^serine-type endopeptidase inhibitor activity	.
XM_022795105.1	XP_022650841.1^XP_022650841.1^Q:1-425,H:1-425^100%ID^E:0^.^.	XM_022795105.1.p1	24-1301[+]	ILEU_XENTR^ILEU_XENTR^Q:30-371,H:2-331^30.372%ID^E:1.06e-38^RecName: Full=Leukocyte elastase inhibitor;^Eukaryota; Metazoa; Chordata; Craniata; Vertebrata; Euteleostomi; Amphibia; Batrachia; Anura; Pipoidea; Pipidae; Xenopodinae; Xenopus; Silurana	AOW41291.1^AOW41291.1^Q:56-422,H:53-396^27.54%ID^E:1.65e-32^.^.	AID54718.1^AID54718.1^Q:54-425,H:42-392^26.79%ID^E:5.21e-31^.^.	PF00079.19^Serpin^Serpin (serine protease inhibitor)^36-424^E:6.7e-74	sigP:1^18^0.841^YES	.	COG4826^serine-type endopeptidase inhibitor activity	KEGG:xtr:496899`KO:K13963	GO:0005737^cellular_component^cytoplasm`GO:0005615^cellular_component^extracellular space`GO:0004867^molecular_function^serine-type endopeptidase inhibitor activity	.
XM_022795106.1	XP_022650841.1^XP_022650841.1^Q:1-423,H:3-425^100%ID^E:0^.^.	XM_022795106.1.p1	37-1308[+]	ILEU_XENTR^ILEU_XENTR^Q:28-369,H:2-331^30.372%ID^E:1.09e-38^RecName: Full=Leukocyte elastase inhibitor;^Eukaryota; Metazoa; Chordata; Craniata; Vertebrata; Euteleostomi; Amphibia; Batrachia; Anura; Pipoidea; Pipidae; Xenopodinae; Xenopus; Silurana	AOW41291.1^AOW41291.1^Q:54-420,H:53-396^27.54%ID^E:1.71e-32^.^.	AID54718.1^AID54718.1^Q:52-423,H:42-392^26.79%ID^E:5.06e-31^.^.	PF00079.19^Serpin^Serpin (serine protease inhibitor)^34-422^E:6.6e-74	sigP:1^19^0.752^YES	.	COG4826^serine-type endopeptidase inhibitor activity	KEGG:xtr:496899`KO:K13963	GO:0005737^cellular_component^cytoplasm`GO:0005615^cellular_component^extracellular space`GO:0004867^molecular_function^serine-type endopeptidase inhibitor activity	.
XM_022795139.1	XP_022650873.1^XP_022650873.1^Q:1-332,H:71-402^100%ID^E:0^.^.	XM_022795139.1.p1	22-1020[+]	CATL1_RAT^CATL1_RAT^Q:11-332,H:13-333^46.296%ID^E:6.13e-101^RecName: Full=Cathepsin L1;^Eukaryota; Metazoa; Chordata; Craniata; Vertebrata; Euteleostomi; Mammalia; Eutheria; Euarchontoglires; Glires; Rodentia; Myomorpha; Muroidea; Muridae; Murinae; Rattus	OXU25714.1^OXU25714.1^Q:4-332,H:350-688^45.748%ID^E:3.29e-103^.^.`OXU25714.1^OXU25714.1^Q:4-327,H:6-334^46.386%ID^E:6.59e-103^.^.	JAU01563.1^JAU01563.1^Q:24-329,H:193-493^37.942%ID^E:1.42e-62^.^.	PF08246.11^Inhibitor_I29^Cathepsin propeptide inhibitor domain (I29)^27-87^E:7.9e-14`PF00112.22^Peptidase_C1^Papain family cysteine protease^114-330^E:1.8e-77`PF03051.14^Peptidase_C1_2^Peptidase C1-like family^272-314^E:7.4e-05	sigP:1^22^0.852^YES	.	COG4870^cathepsin	KEGG:rno:25697`KO:K01365	GO:0005737^cellular_component^cytoplasm`GO:0031410^cellular_component^cytoplasmic vesicle`GO:0009897^cellular_component^external side of plasma membrane`GO:0070062^cellular_component^extracellular exosome`GO:0005615^cellular_component^extracellular space`GO:0005764^cellular_component^lysosome`GO:0005902^cellular_component^microvillus`GO:0043005^cellular_component^neuron projection`GO:0005730^cell…	GO:0008234^molecular_function^cysteine-type peptidase activity`GO:0006508^biological_process^proteolysis`GO:0004197^molecular_function^cysteine-type endopeptidase activity
XM_022795140.1	XP_022650873.1^XP_022650873.1^Q:1-332,H:71-402^100%ID^E:0^.^.	XM_022795140.1.p1	327-1325[+]	CATL1_RAT^CATL1_RAT^Q:11-332,H:13-333^46.296%ID^E:6.13e-101^RecName: Full=Cathepsin L1;^Eukaryota; Metazoa; Chordata; Craniata; Vertebrata; Euteleostomi; Mammalia; Eutheria; Euarchontoglires; Glires; Rodentia; Myomorpha; Muroidea; Muridae; Murinae; Rattus	OXU25714.1^OXU25714.1^Q:4-332,H:350-688^45.748%ID^E:3.29e-103^.^.`OXU25714.1^OXU25714.1^Q:4-327,H:6-334^46.386%ID^E:6.59e-103^.^.	JAU01563.1^JAU01563.1^Q:24-329,H:193-493^37.942%ID^E:1.42e-62^.^.	PF08246.11^Inhibitor_I29^Cathepsin propeptide inhibitor domain (I29)^27-87^E:7.9e-14`PF00112.22^Peptidase_C1^Papain family cysteine protease^114-330^E:1.8e-77`PF03051.14^Peptidase_C1_2^Peptidase C1-like family^272-314^E:7.4e-05	sigP:1^15^0.794^YES	.	COG4870^cathepsin	KEGG:rno:25697`KO:K01365	GO:0005737^cellular_component^cytoplasm`GO:0031410^cellular_component^cytoplasmic vesicle`GO:0009897^cellular_component^external side of plasma membrane`GO:0070062^cellular_component^extracellular exosome`GO:0005615^cellular_component^extracellular space`GO:0005764^cellular_component^lysosome`GO:0005902^cellular_component^microvillus`GO:0043005^cellular_component^neuron projection`GO:0005730^cell…	GO:0008234^molecular_function^cysteine-type peptidase activity`GO:0006508^biological_process^proteolysis`GO:0004197^molecular_function^cysteine-type endopeptidase activity
XM_022795141.1	XP_022650873.1^XP_022650873.1^Q:1-332,H:71-402^100%ID^E:0^.^.	XM_022795141.1.p1	755-1753[+]	CATL1_RAT^CATL1_RAT^Q:11-332,H:13-333^46.296%ID^E:6.13e-101^RecName: Full=Cathepsin L1;^Eukaryota; Metazoa; Chordata; Craniata; Vertebrata; Euteleostomi; Mammalia; Eutheria; Euarchontoglires; Glires; Rodentia; Myomorpha; Muroidea; Muridae; Murinae; Rattus	OXU25714.1^OXU25714.1^Q:4-332,H:350-688^45.748%ID^E:3.29e-103^.^.`OXU25714.1^OXU25714.1^Q:4-327,H:6-334^46.386%ID^E:6.59e-103^.^.	JAU01563.1^JAU01563.1^Q:24-329,H:193-493^37.942%ID^E:1.42e-62^.^.	PF08246.11^Inhibitor_I29^Cathepsin propeptide inhibitor domain (I29)^27-87^E:7.9e-14`PF00112.22^Peptidase_C1^Papain family cysteine protease^114-330^E:1.8e-77`PF03051.14^Peptidase_C1_2^Peptidase C1-like family^272-314^E:7.4e-05	sigP:1^15^0.794^YES	.	COG4870^cathepsin	KEGG:rno:25697`KO:K01365	GO:0005737^cellular_component^cytoplasm`GO:0031410^cellular_component^cytoplasmic vesicle`GO:0009897^cellular_component^external side of plasma membrane`GO:0070062^cellular_component^extracellular exosome`GO:0005615^cellular_component^extracellular space`GO:0005764^cellular_component^lysosome`GO:0005902^cellular_component^microvillus`GO:0043005^cellular_component^neuron projection`GO:0005730^cell…	GO:0008234^molecular_function^cysteine-type peptidase activity`GO:0006508^biological_process^proteolysis`GO:0004197^molecular_function^cysteine-type endopeptidase activity
XM_022795142.1	XP_022650873.1^XP_022650873.1^Q:1-332,H:71-402^100%ID^E:0^.^.	XM_022795142.1.p1	266-1264[+]	CATL1_RAT^CATL1_RAT^Q:11-332,H:13-333^46.296%ID^E:6.13e-101^RecName: Full=Cathepsin L1;^Eukaryota; Metazoa; Chordata; Craniata; Vertebrata; Euteleostomi; Mammalia; Eutheria; Euarchontoglires; Glires; Rodentia; Myomorpha; Muroidea; Muridae; Murinae; Rattus	OXU25714.1^OXU25714.1^Q:4-332,H:350-688^45.748%ID^E:3.29e-103^.^.`OXU25714.1^OXU25714.1^Q:4-327,H:6-334^46.386%ID^E:6.59e-103^.^.	JAU01563.1^JAU01563.1^Q:24-329,H:193-493^37.942%ID^E:1.42e-62^.^.	PF08246.11^Inhibitor_I29^Cathepsin propeptide inhibitor domain (I29)^27-87^E:7.9e-14`PF00112.22^Peptidase_C1^Papain family cysteine protease^114-330^E:1.8e-77`PF03051.14^Peptidase_C1_2^Peptidase C1-like family^272-314^E:7.4e-05	sigP:1^15^0.794^YES	.	COG4870^cathepsin	KEGG:rno:25697`KO:K01365	GO:0005737^cellular_component^cytoplasm`GO:0031410^cellular_component^cytoplasmic vesicle`GO:0009897^cellular_component^external side of plasma membrane`GO:0070062^cellular_component^extracellular exosome`GO:0005615^cellular_component^extracellular space`GO:0005764^cellular_component^lysosome`GO:0005902^cellular_component^microvillus`GO:0043005^cellular_component^neuron projection`GO:0005730^cell…	GO:0008234^molecular_function^cysteine-type peptidase activity`GO:0006508^biological_process^proteolysis`GO:0004197^molecular_function^cysteine-type endopeptidase activity
XM_022795144.1	XP_022650878.1^XP_022650878.1^Q:1-334,H:39-372^100%ID^E:0^.^.	XM_022795144.1.p1	102-1106[+]	CATL_SARPE^CATL_SARPE^Q:18-334,H:17-339^60.185%ID^E:1.17e-142^RecName: Full=Cathepsin L;^Eukaryota; Metazoa; Ecdysozoa; Arthropoda; Hexapoda; Insecta; Pterygota; Neoptera; Holometabola; Diptera; Brachycera; Muscomorpha; Oestroidea; Sarcophagidae; Sarcophaga; Boettcherisca	OXU25714.1^OXU25714.1^Q:7-329,H:6-334^56.97%ID^E:9.31e-140^.^.`OXU25714.1^OXU25714.1^Q:4-334,H:351-688^52.77%ID^E:8.75e-126^.^.	JAU01563.1^JAU01563.1^Q:29-331,H:196-493^42.581%ID^E:3.58e-71^.^.	PF08246.11^Inhibitor_I29^Cathepsin propeptide inhibitor domain (I29)^29-89^E:2.8e-11`PF00112.22^Peptidase_C1^Papain family cysteine protease^116-332^E:3.5e-85	sigP:1^18^0.844^YES	.	.	.	GO:0005764^cellular_component^lysosome`GO:0008234^molecular_function^cysteine-type peptidase activity`GO:0030154^biological_process^cell differentiation`GO:0007275^biological_process^multicellular organism development	GO:0008234^molecular_function^cysteine-type peptidase activity`GO:0006508^biological_process^proteolysis
XM_022795160.1	XP_022650895.1^XP_022650895.1^Q:1-405,H:1-405^100%ID^E:0^.^.	XM_022795160.1.p1	697-1914[+]	FLRT3_MOUSE^FLRT3_MOUSE^Q:12-340,H:18-349^23.955%ID^E:3.35e-09^RecName: Full=Leucine-rich repeat transmembrane protein FLRT3 {ECO:0000305};^Eukaryota; Metazoa; Chordata; Craniata; Vertebrata; Euteleostomi; Mammalia; Eutheria; Euarchontoglires; Glires; Rodentia; Myomorpha; Muroidea; Muridae; Murinae; Mus; Mus	.	.	PF13229.5^Beta_helix^Right handed beta helix region^151-298^E:1.3e-07`PF13306.5^LRR_5^Leucine rich repeats (6 copies)^195-271^E:0.41	sigP:1^23^0.765^YES	.	COG4886^leucine Rich Repeat	KEGG:mmu:71436`KO:K16362	GO:0043679^cellular_component^axon terminus`GO:0044295^cellular_component^axonal growth cone`GO:0030054^cellular_component^cell junction`GO:0005911^cellular_component^cell-cell junction`GO:0005737^cellular_component^cytoplasm`GO:0005829^cellular_component^cytosol`GO:0005789^cellular_component^endoplasmic reticulum membrane`GO:0005615^cellular_component^extracellular space`GO:0005925^cellular_comp…	.
XM_022795161.1	XP_022650896.1^XP_022650896.1^Q:1-374,H:1-374^100%ID^E:0^.^.	XM_022795161.1.p1	1493-2617[+]	LRIG3_MOUSE^LRIG3_MOUSE^Q:94-310,H:233-488^20.312%ID^E:5.15e-06^RecName: Full=Leucine-rich repeats and immunoglobulin-like domains protein 3;^Eukaryota; Metazoa; Chordata; Craniata; Vertebrata; Euteleostomi; Mammalia; Eutheria; Euarchontoglires; Glires; Rodentia; Myomorpha; Muroidea; Muridae; Murinae; Mus; Mus	.	.	.	sigP:1^23^0.765^YES	.	COG4886^leucine Rich Repeat	KEGG:mmu:320398	GO:0030659^cellular_component^cytoplasmic vesicle membrane`GO:0016021^cellular_component^integral component of membrane`GO:0005886^cellular_component^plasma membrane`GO:0032474^biological_process^otolith morphogenesis	.
XM_022795162.1	XP_022650897.1^XP_022650897.1^Q:1-349,H:1-349^100%ID^E:0^.^.	XM_022795162.1.p1	1491-2540[+]	FLRT3_MOUSE^FLRT3_MOUSE^Q:12-308,H:18-316^24%ID^E:2.28e-07^RecName: Full=Leucine-rich repeat transmembrane protein FLRT3 {ECO:0000305};^Eukaryota; Metazoa; Chordata; Craniata; Vertebrata; Euteleostomi; Mammalia; Eutheria; Euarchontoglires; Glires; Rodentia; Myomorpha; Muroidea; Muridae; Murinae; Mus; Mus	.	.	PF13229.5^Beta_helix^Right handed beta helix region^150-298^E:8.9e-08`PF13306.5^LRR_5^Leucine rich repeats (6 copies)^194-271^E:0.3	sigP:1^23^0.765^YES	.	COG4886^leucine Rich Repeat	KEGG:mmu:71436`KO:K16362	GO:0043679^cellular_component^axon terminus`GO:0044295^cellular_component^axonal growth cone`GO:0030054^cellular_component^cell junction`GO:0005911^cellular_component^cell-cell junction`GO:0005737^cellular_component^cytoplasm`GO:0005829^cellular_component^cytosol`GO:0005789^cellular_component^endoplasmic reticulum membrane`GO:0005615^cellular_component^extracellular space`GO:0005925^cellular_comp…	.
XM_022795163.1	XP_022650898.1^XP_022650898.1^Q:1-340,H:1-340^100%ID^E:0^.^.	XM_022795163.1.p1	1485-2507[+]	FLRT3_MOUSE^FLRT3_MOUSE^Q:12-308,H:18-316^24%ID^E:2.64e-07^RecName: Full=Leucine-rich repeat transmembrane protein FLRT3 {ECO:0000305};^Eukaryota; Metazoa; Chordata; Craniata; Vertebrata; Euteleostomi; Mammalia; Eutheria; Euarchontoglires; Glires; Rodentia; Myomorpha; Muroidea; Muridae; Murinae; Mus; Mus	.	.	PF13229.5^Beta_helix^Right handed beta helix region^150-298^E:8.2e-08`PF13306.5^LRR_5^Leucine rich repeats (6 copies)^194-271^E:0.3	sigP:1^23^0.765^YES	.	COG4886^leucine Rich Repeat	KEGG:mmu:71436`KO:K16362	GO:0043679^cellular_component^axon terminus`GO:0044295^cellular_component^axonal growth cone`GO:0030054^cellular_component^cell junction`GO:0005911^cellular_component^cell-cell junction`GO:0005737^cellular_component^cytoplasm`GO:0005829^cellular_component^cytosol`GO:0005789^cellular_component^endoplasmic reticulum membrane`GO:0005615^cellular_component^extracellular space`GO:0005925^cellular_comp…	.
XM_022795192.1	XP_022650927.1^XP_022650927.1^Q:1-256,H:1-256^100%ID^E:0^.^.	XM_022795192.1.p1	323-1093[+]	OAF_DROVI^OAF_DROVI^Q:25-255,H:54-302^34.263%ID^E:8.46e-45^RecName: Full=Out at first protein;^Eukaryota; Metazoa; Ecdysozoa; Arthropoda; Hexapoda; Insecta; Pterygota; Neoptera; Holometabola; Diptera; Brachycera; Muscomorpha; Ephydroidea; Drosophilidae; Drosophila	.	.	PF14941.5^OAF^Transcriptional regulator, Out at first^26-255^E:1.8e-56	sigP:1^24^0.506^YES	.	ENOG410XPW3^OAF homolog (Drosophila)	.	GO:0007275^biological_process^multicellular organism development	.
XM_022795194.1	XP_022650929.1^XP_022650929.1^Q:1-191,H:1-191^100%ID^E:3.65e-141^.^.	XM_022795194.1.p1	323-898[+]	OAF_DROVI^OAF_DROVI^Q:25-170,H:54-201^38.255%ID^E:6.05e-25^RecName: Full=Out at first protein;^Eukaryota; Metazoa; Ecdysozoa; Arthropoda; Hexapoda; Insecta; Pterygota; Neoptera; Holometabola; Diptera; Brachycera; Muscomorpha; Ephydroidea; Drosophilidae; Drosophila	.	.	PF14941.5^OAF^Transcriptional regulator, Out at first^26-171^E:3.4e-33	sigP:1^24^0.506^YES	.	ENOG410XPW3^OAF homolog (Drosophila)	.	GO:0007275^biological_process^multicellular organism development	.
XM_022795225.1	XP_022650960.1^XP_022650960.1^Q:1-1352,H:1-1352^100%ID^E:0^.^.	XM_022795225.1.p1	194-4252[+]	LIMA1_HUMAN^LIMA1_HUMAN^Q:1236-1319,H:375-457^50%ID^E:8.56e-20^RecName: Full=LIM domain and actin-binding protein 1;^Eukaryota; Metazoa; Chordata; Craniata; Vertebrata; Euteleostomi; Mammalia; Eutheria; Euarchontoglires; Primates; Haplorrhini; Catarrhini; Hominidae; Homo`LIMA1_HUMAN^LIMA1_HUMAN^Q:702-765,H:390-453^43.75%ID^E:4.12e-10^RecName: Full=LIM domain and actin-binding protein 1;^Eukaryota…	OXU29999.1^OXU29999.1^Q:648-1324,H:702-1444^27.168%ID^E:6.72e-60^.^.	JAU02648.1^JAU02648.1^Q:816-1334,H:3-551^37.456%ID^E:3.43e-96^.^.`JAU02648.1^JAU02648.1^Q:702-765,H:469-532^40.625%ID^E:4.53e-10^.^.	PF00412.21^LIM^LIM domain^702-757^E:3.8e-11`PF00412.21^LIM^LIM domain^1252-1307^E:3.3e-09	sigP:1^23^0.936^YES	.	ENOG41102B0^LIM domain and actin binding 1	KEGG:hsa:51474	GO:0015629^cellular_component^actin cytoskeleton`GO:0005903^cellular_component^brush border`GO:0032154^cellular_component^cleavage furrow`GO:0005829^cellular_component^cytosol`GO:0005925^cellular_component^focal adhesion`GO:0005886^cellular_component^plasma membrane`GO:0001725^cellular_component^stress fiber`GO:0051015^molecular_function^actin filament binding`GO:0003785^molecular_function^actin …	.
XM_022795337.1	XP_022651072.1^XP_022651072.1^Q:1-706,H:1-706^100%ID^E:0^.^.	XM_022795337.1.p1	1007-3127[+]	PCE_TACTR^PCE_TACTR^Q:416-701,H:85-370^35.621%ID^E:2.54e-47^RecName: Full=Proclotting enzyme;^Eukaryota; Metazoa; Ecdysozoa; Arthropoda; Chelicerata; Merostomata; Xiphosura; Limulidae; Tachypleus	XP_015109806.1^XP_015109806.1^Q:426-706,H:164-435^40.845%ID^E:6.51e-65^.^.`XP_015109806.1^XP_015109806.1^Q:118-167,H:85-134^50%ID^E:2.45e-10^.^.	JAC59116.1^JAC59116.1^Q:449-701,H:81-343^34.926%ID^E:7.25e-43^.^.	PF00089.25^Trypsin^Trypsin^463-701^E:2.1e-56	sigP:1^23^0.684^YES	.	.	KEGG:ag:AAA30094`KO:K20753	GO:0005576^cellular_component^extracellular region`GO:0030133^cellular_component^transport vesicle`GO:0046872^molecular_function^metal ion binding`GO:0004252^molecular_function^serine-type endopeptidase activity`GO:0042381^biological_process^hemolymph coagulation	GO:0004252^molecular_function^serine-type endopeptidase activity`GO:0006508^biological_process^proteolysis
XM_022795352.1	XP_022651087.1^XP_022651087.1^Q:1-702,H:1-702^100%ID^E:0^.^.	XM_022795352.1.p1	1004-3112[+]	PCE_TACTR^PCE_TACTR^Q:416-697,H:85-370^36.093%ID^E:2.48e-49^RecName: Full=Proclotting enzyme;^Eukaryota; Metazoa; Ecdysozoa; Arthropoda; Chelicerata; Merostomata; Xiphosura; Limulidae; Tachypleus	XP_015109806.1^XP_015109806.1^Q:426-702,H:164-435^41.429%ID^E:5.07e-67^.^.`XP_015109806.1^XP_015109806.1^Q:118-167,H:85-134^50%ID^E:2.49e-10^.^.	JAC59116.1^JAC59116.1^Q:449-697,H:81-343^35.448%ID^E:7.06e-45^.^.	PF00089.25^Trypsin^Trypsin^463-697^E:9.6e-60	sigP:1^23^0.684^YES	.	.	KEGG:ag:AAA30094`KO:K20753	GO:0005576^cellular_component^extracellular region`GO:0030133^cellular_component^transport vesicle`GO:0046872^molecular_function^metal ion binding`GO:0004252^molecular_function^serine-type endopeptidase activity`GO:0042381^biological_process^hemolymph coagulation	GO:0004252^molecular_function^serine-type endopeptidase activity`GO:0006508^biological_process^proteolysis
XM_022795361.1	XP_022651096.1^XP_022651096.1^Q:1-630,H:1-630^100%ID^E:0^.^.	XM_022795361.1.p1	1001-2893[+]	PCE_TACTR^PCE_TACTR^Q:340-625,H:85-370^35.621%ID^E:1.31e-47^RecName: Full=Proclotting enzyme;^Eukaryota; Metazoa; Ecdysozoa; Arthropoda; Chelicerata; Merostomata; Xiphosura; Limulidae; Tachypleus	XP_015109806.1^XP_015109806.1^Q:350-630,H:164-435^40.845%ID^E:3.12e-65^.^.`XP_015109806.1^XP_015109806.1^Q:118-167,H:85-134^50%ID^E:2.37e-10^.^.	JAC59116.1^JAC59116.1^Q:373-625,H:81-343^34.926%ID^E:4.55e-43^.^.	PF00089.25^Trypsin^Trypsin^387-625^E:1.7e-56	sigP:1^23^0.684^YES	.	.	KEGG:ag:AAA30094`KO:K20753	GO:0005576^cellular_component^extracellular region`GO:0030133^cellular_component^transport vesicle`GO:0046872^molecular_function^metal ion binding`GO:0004252^molecular_function^serine-type endopeptidase activity`GO:0042381^biological_process^hemolymph coagulation	GO:0004252^molecular_function^serine-type endopeptidase activity`GO:0006508^biological_process^proteolysis
XM_022795473.1	XP_022651219.1^XP_022651219.1^Q:1-972,H:1-972^100%ID^E:0^.^.	XM_022795473.1.p1	374-3292[+]	MA2B1_FELCA^MA2B1_FELCA^Q:33-972,H:53-1003^40.612%ID^E:0^RecName: Full=Lysosomal alpha-mannosidase;^Eukaryota; Metazoa; Chordata; Craniata; Vertebrata; Euteleostomi; Mammalia; Eutheria; Laurasiatheria; Carnivora; Feliformia; Felidae; Felinae; Felis	OXU29444.1^OXU29444.1^Q:200-937,H:331-1079^36.903%ID^E:5.97e-147^.^.`OXU29444.1^OXU29444.1^Q:1-249,H:52-308^48.638%ID^E:3.54e-79^.^.	JAU00184.1^JAU00184.1^Q:30-969,H:6-984^39.919%ID^E:0^.^.	PF01074.21^Glyco_hydro_38^Glycosyl hydrolases family 38 N-terminal domain^45-343^E:9.6e-87`PF09261.10^Alpha-mann_mid^Alpha mannosidase middle domain^349-420^E:5.6e-18`PF07748.12^Glyco_hydro_38C^Glycosyl hydrolases family 38 C-terminal domain^473-899^E:1.5e-68	sigP:1^22^0.575^YES	.	ENOG410XQMZ^Mannosidase alpha class	KEGG:fca:493697`KO:K12311	GO:0005764^cellular_component^lysosome`GO:0004559^molecular_function^alpha-mannosidase activity`GO:0030246^molecular_function^carbohydrate binding`GO:0046872^molecular_function^metal ion binding`GO:0006013^biological_process^mannose metabolic process`GO:0006517^biological_process^protein deglycosylation	GO:0004559^molecular_function^alpha-mannosidase activity`GO:0006013^biological_process^mannose metabolic process
XM_022795480.1	XP_022651215.1^XP_022651215.1^Q:1-408,H:1-408^100%ID^E:0^.^.	XM_022795480.1.p1	386-1612[+]	RRAGC_MOUSE^RRAGC_MOUSE^Q:67-396,H:58-398^50.432%ID^E:6.54e-112^RecName: Full=Ras-related GTP-binding protein C;^Eukaryota; Metazoa; Chordata; Craniata; Vertebrata; Euteleostomi; Mammalia; Eutheria; Euarchontoglires; Glires; Rodentia; Myomorpha; Muroidea; Muridae; Murinae; Mus; Mus	OXU26815.1^OXU26815.1^Q:43-408,H:13-405^50.251%ID^E:6.44e-120^.^.	.	PF00025.20^Arf^ADP-ribosylation factor family^70-204^E:7.8e-06`PF04670.11^Gtr1_RagA^Gtr1/RagA G protein conserved region^71-295^E:1.4e-56`PF01926.22^MMR_HSR1^50S ribosome-binding GTPase^71-168^E:2.3e-06	sigP:1^20^0.64^YES	.	ENOG410XQS9^ras-related GTP binding	KEGG:mmu:54170`KO:K16186	GO:0005737^cellular_component^cytoplasm`GO:0034448^cellular_component^EGO complex`GO:1990131^cellular_component^Gtr1-Gtr2 GTPase complex`GO:0043231^cellular_component^intracellular membrane-bounded organelle`GO:0005764^cellular_component^lysosome`GO:0005634^cellular_component^nucleus`GO:0019003^molecular_function^GDP binding`GO:0005525^molecular_function^GTP binding`GO:0003924^molecular_function^…	GO:0005525^molecular_function^GTP binding
XM_022795484.1	XP_022651219.1^XP_022651219.1^Q:1-972,H:1-972^100%ID^E:0^.^.	XM_022795484.1.p1	257-3175[+]	MA2B1_FELCA^MA2B1_FELCA^Q:33-972,H:53-1003^40.612%ID^E:0^RecName: Full=Lysosomal alpha-mannosidase;^Eukaryota; Metazoa; Chordata; Craniata; Vertebrata; Euteleostomi; Mammalia; Eutheria; Laurasiatheria; Carnivora; Feliformia; Felidae; Felinae; Felis	OXU29444.1^OXU29444.1^Q:200-937,H:331-1079^36.903%ID^E:5.97e-147^.^.`OXU29444.1^OXU29444.1^Q:1-249,H:52-308^48.638%ID^E:3.54e-79^.^.	JAU00184.1^JAU00184.1^Q:30-969,H:6-984^39.919%ID^E:0^.^.	PF01074.21^Glyco_hydro_38^Glycosyl hydrolases family 38 N-terminal domain^45-343^E:9.6e-87`PF09261.10^Alpha-mann_mid^Alpha mannosidase middle domain^349-420^E:5.6e-18`PF07748.12^Glyco_hydro_38C^Glycosyl hydrolases family 38 C-terminal domain^473-899^E:1.5e-68	sigP:1^22^0.575^YES	.	ENOG410XQMZ^Mannosidase alpha class	KEGG:fca:493697`KO:K12311	GO:0005764^cellular_component^lysosome`GO:0004559^molecular_function^alpha-mannosidase activity`GO:0030246^molecular_function^carbohydrate binding`GO:0046872^molecular_function^metal ion binding`GO:0006013^biological_process^mannose metabolic process`GO:0006517^biological_process^protein deglycosylation	GO:0004559^molecular_function^alpha-mannosidase activity`GO:0006013^biological_process^mannose metabolic process
XM_022795507.1	XP_022651242.1^XP_022651242.1^Q:1-695,H:1-695^100%ID^E:0^.^.	XM_022795507.1.p1	865-2952[+]	SOL1_CAEEL^SOL1_CAEEL^Q:19-597,H:8-553^28.047%ID^E:2.39e-54^RecName: Full=Suppressor of lurcher protein 1;^Eukaryota; Metazoa; Ecdysozoa; Nematoda; Chromadorea; Rhabditida; Rhabditoidea; Rhabditidae; Peloderinae; Caenorhabditis	OXU31247.1^OXU31247.1^Q:344-597,H:1-254^52.941%ID^E:1.84e-91^.^.`OXU31247.1^OXU31247.1^Q:183-465,H:2-256^29.897%ID^E:2.05e-24^.^.`OXU31247.1^OXU31247.1^Q:48-225,H:11-182^28.729%ID^E:2.1e-13^.^.	JAU00519.1^JAU00519.1^Q:402-628,H:1-222^78.414%ID^E:3.57e-124^.^.`JAU00519.1^JAU00519.1^Q:340-466,H:77-199^31.496%ID^E:4.73e-12^.^.`JAU00519.1^JAU00519.1^Q:155-297,H:55-196^26.207%ID^E:5.57e-07^.^.	PF00431.19^CUB^CUB domain^43-159^E:8.6e-10`PF00431.19^CUB^CUB domain^187-292^E:1.1e-13`PF00431.19^CUB^CUB domain^350-461^E:8e-21`PF00431.19^CUB^CUB domain^490-595^E:1.3e-16	sigP:1^29^0.877^YES	.	ENOG410YAV0^CUB domain	KEGG:cel:CELE_C15A11.3	GO:0030054^cellular_component^cell junction`GO:0008328^cellular_component^ionotropic glutamate receptor complex`GO:0032589^cellular_component^neuron projection membrane`GO:0005886^cellular_component^plasma membrane`GO:0045211^cellular_component^postsynaptic membrane`GO:0045202^cellular_component^synapse`GO:0016247^molecular_function^channel regulator activity`GO:0008344^biological_process^adult l…	.
XM_022795510.1	XP_022651245.1^XP_022651245.1^Q:1-648,H:1-648^100%ID^E:0^.^.	XM_022795510.1.p1	865-2811[+]	SOL1_CAEEL^SOL1_CAEEL^Q:19-597,H:8-553^28.047%ID^E:5.64e-55^RecName: Full=Suppressor of lurcher protein 1;^Eukaryota; Metazoa; Ecdysozoa; Nematoda; Chromadorea; Rhabditida; Rhabditoidea; Rhabditidae; Peloderinae; Caenorhabditis	OXU31247.1^OXU31247.1^Q:344-597,H:1-254^52.941%ID^E:4.26e-92^.^.`OXU31247.1^OXU31247.1^Q:183-465,H:2-256^29.897%ID^E:1.42e-24^.^.`OXU31247.1^OXU31247.1^Q:48-225,H:11-182^28.729%ID^E:1.5e-13^.^.	JAU00519.1^JAU00519.1^Q:402-607,H:1-202^83.981%ID^E:1.9e-123^.^.`JAU00519.1^JAU00519.1^Q:340-466,H:77-199^31.496%ID^E:4.13e-12^.^.`JAU00519.1^JAU00519.1^Q:155-297,H:55-196^26.207%ID^E:4.92e-07^.^.	PF00431.19^CUB^CUB domain^43-159^E:7.7e-10`PF00431.19^CUB^CUB domain^187-292^E:1e-13`PF00431.19^CUB^CUB domain^350-461^E:7.2e-21`PF00431.19^CUB^CUB domain^490-595^E:1.2e-16	sigP:1^29^0.877^YES	.	ENOG410YAV0^CUB domain	KEGG:cel:CELE_C15A11.3	GO:0030054^cellular_component^cell junction`GO:0008328^cellular_component^ionotropic glutamate receptor complex`GO:0032589^cellular_component^neuron projection membrane`GO:0005886^cellular_component^plasma membrane`GO:0045211^cellular_component^postsynaptic membrane`GO:0045202^cellular_component^synapse`GO:0016247^molecular_function^channel regulator activity`GO:0008344^biological_process^adult l…	.
XM_022795511.1	XP_022651246.1^XP_022651246.1^Q:1-643,H:1-643^100%ID^E:0^.^.	XM_022795511.1.p1	865-2796[+]	SOL1_CAEEL^SOL1_CAEEL^Q:19-597,H:8-553^28.047%ID^E:7.15e-55^RecName: Full=Suppressor of lurcher protein 1;^Eukaryota; Metazoa; Ecdysozoa; Nematoda; Chromadorea; Rhabditida; Rhabditoidea; Rhabditidae; Peloderinae; Caenorhabditis	OXU31247.1^OXU31247.1^Q:344-597,H:1-254^52.941%ID^E:2.91e-92^.^.`OXU31247.1^OXU31247.1^Q:183-465,H:2-256^29.897%ID^E:1.29e-24^.^.`OXU31247.1^OXU31247.1^Q:48-225,H:11-182^28.729%ID^E:1.12e-13^.^.	JAU00519.1^JAU00519.1^Q:402-612,H:1-211^82.464%ID^E:2.22e-124^.^.`JAU00519.1^JAU00519.1^Q:340-466,H:77-199^31.496%ID^E:4.49e-12^.^.`JAU00519.1^JAU00519.1^Q:155-297,H:55-196^26.207%ID^E:5.59e-07^.^.	PF00431.19^CUB^CUB domain^43-159^E:7.6e-10`PF00431.19^CUB^CUB domain^187-292^E:1e-13`PF00431.19^CUB^CUB domain^350-461^E:7.1e-21`PF00431.19^CUB^CUB domain^490-595^E:1.2e-16	sigP:1^29^0.877^YES	.	ENOG410YAV0^CUB domain	KEGG:cel:CELE_C15A11.3	GO:0030054^cellular_component^cell junction`GO:0008328^cellular_component^ionotropic glutamate receptor complex`GO:0032589^cellular_component^neuron projection membrane`GO:0005886^cellular_component^plasma membrane`GO:0045211^cellular_component^postsynaptic membrane`GO:0045202^cellular_component^synapse`GO:0016247^molecular_function^channel regulator activity`GO:0008344^biological_process^adult l…	.
XM_022795557.1	XP_022651292.1^XP_022651292.1^Q:1-356,H:1-356^100%ID^E:0^.^.	XM_022795557.1.p1	415-1485[+]	.	.	.	.	sigP:1^19^0.828^YES	.	.	.	.	.
XM_022795573.1	XP_022651308.1^XP_022651308.1^Q:1-337,H:1-337^100%ID^E:0^.^.	XM_022795573.1.p1	288-1301[+]	CHIT1_HUMAN^CHIT1_HUMAN^Q:2-333,H:46-387^34.67%ID^E:1.11e-57^RecName: Full=Chitotriosidase-1;^Eukaryota; Metazoa; Chordata; Craniata; Vertebrata; Euteleostomi; Mammalia; Eutheria; Euarchontoglires; Primates; Haplorrhini; Catarrhini; Hominidae; Homo	OXU26053.1^OXU26053.1^Q:2-327,H:113-440^38.138%ID^E:1.01e-70^.^.	JAC58962.1^JAC58962.1^Q:34-337,H:117-428^31.25%ID^E:2.61e-35^.^.	PF00704.27^Glyco_hydro_18^Glycosyl hydrolases family 18^4-310^E:1.7e-67	sigP:1^13^0.51^YES	.	COG3325^chitinase	KEGG:hsa:1118`KO:K01183	GO:0005576^cellular_component^extracellular region`GO:0005615^cellular_component^extracellular space`GO:0005764^cellular_component^lysosome`GO:0035580^cellular_component^specific granule lumen`GO:1904724^cellular_component^tertiary granule lumen`GO:0008061^molecular_function^chitin binding`GO:0004568^molecular_function^chitinase activity`GO:0008843^molecular_function^endochitinase activity`GO:000…	GO:0005975^biological_process^carbohydrate metabolic process
XM_022795576.1	XP_022651311.1^XP_022651311.1^Q:1-252,H:1-252^100%ID^E:0^.^.	XM_022795576.1.p1	421-1179[+]	PRDX4_MOUSE^PRDX4_MOUSE^Q:30-246,H:54-272^74.429%ID^E:9.65e-121^RecName: Full=Peroxiredoxin-4;^Eukaryota; Metazoa; Chordata; Craniata; Vertebrata; Euteleostomi; Mammalia; Eutheria; Euarchontoglires; Glires; Rodentia; Myomorpha; Muroidea; Muridae; Murinae; Mus; Mus	OXU30247.1^OXU30247.1^Q:28-247,H:27-245^70.455%ID^E:4.89e-109^.^.	.	PF00578.20^AhpC-TSA^AhpC/TSA family^58-190^E:9.9e-38`PF08534.9^Redoxin^Redoxin^61-199^E:4e-15`PF10417.8^1-cysPrx_C^C-terminal domain of 1-Cys peroxiredoxin^211-239^E:1.2e-14	sigP:1^27^0.574^YES	.	COG0450^alkyl hydroperoxide reductase	KEGG:mmu:53381`KO:K03386	GO:0005737^cellular_component^cytoplasm`GO:0005829^cellular_component^cytosol`GO:0005783^cellular_component^endoplasmic reticulum`GO:0005615^cellular_component^extracellular space`GO:0005739^cellular_component^mitochondrion`GO:0005790^cellular_component^smooth endoplasmic reticulum`GO:0004601^molecular_function^peroxidase activity`GO:0051920^molecular_function^peroxiredoxin activity`GO:0042803^mo…	GO:0016209^molecular_function^antioxidant activity`GO:0016491^molecular_function^oxidoreductase activity`GO:0055114^biological_process^oxidation-reduction process`GO:0051920^molecular_function^peroxiredoxin activity
XM_022795613.1	XP_022651348.1^XP_022651348.1^Q:1-640,H:1-640^100%ID^E:0^.^.	XM_022795613.1.p1	366-2288[+]	.	.	.	.	sigP:1^19^0.869^YES	.	.	.	.	.
XM_022795615.1	XP_022651350.1^XP_022651350.1^Q:1-639,H:1-639^100%ID^E:0^.^.	XM_022795615.1.p1	365-2284[+]	.	.	.	.	sigP:1^19^0.869^YES	.	.	.	.	.
XM_022795637.1	XP_022651372.1^XP_022651372.1^Q:1-379,H:1-379^100%ID^E:0^.^.	XM_022795637.1.p1	230-1369[+]	ARHL2_CHICK^ARHL2_CHICK^Q:42-374,H:22-360^37.5%ID^E:1.04e-66^RecName: Full=Poly(ADP-ribose) glycohydrolase ARH3;^Eukaryota; Metazoa; Chordata; Craniata; Vertebrata; Euteleostomi; Archelosauria; Archosauria; Dinosauria; Saurischia; Theropoda; Coelurosauria; Aves; Neognathae; Galloanserae; Galliformes; Phasianidae; Phasianinae; Gallus	OXU21797.1^OXU21797.1^Q:42-370,H:12-342^38.416%ID^E:6.27e-70^.^.	.	PF03747.13^ADP_ribosyl_GH^ADP-ribosylglycohydrolase^45-352^E:1.8e-54	sigP:1^14^0.49^YES	.	COG1397^ADP-ribosylation Crystallin J1	KEGG:gga:419626`KO:K11687	GO:0005759^cellular_component^mitochondrial matrix`GO:0005634^cellular_component^nucleus`GO:0046872^molecular_function^metal ion binding`GO:0004649^molecular_function^poly(ADP-ribose) glycohydrolase activity	.
XM_022795639.1	XP_022651374.1^XP_022651374.1^Q:1-348,H:1-348^100%ID^E:0^.^.	XM_022795639.1.p1	2067-3113[+]	CAZ_DROME^CAZ_DROME^Q:167-324,H:120-302^51.913%ID^E:7.16e-41^RecName: Full=RNA-binding protein cabeza;^Eukaryota; Metazoa; Ecdysozoa; Arthropoda; Hexapoda; Insecta; Pterygota; Neoptera; Holometabola; Diptera; Brachycera; Muscomorpha; Ephydroidea; Drosophilidae; Drosophila; Sophophora	.	JAU02170.1^JAU02170.1^Q:152-324,H:319-492^56.571%ID^E:1.52e-48^.^.	PF00076.21^RRM_1^RNA recognition motif. (a.k.a. RRM, RBD, or RNP domain)^169-247^E:4.6e-11`PF00641.17^zf-RanBP^Zn-finger in Ran binding protein and others^297-326^E:4.6e-11	sigP:1^16^0.669^YES	.	ENOG4111GEG^fused in sarcoma	KEGG:dme:Dmel_CG3606`KO:K13098	GO:0071013^cellular_component^catalytic step 2 spliceosome`GO:0005654^cellular_component^nucleoplasm`GO:0005634^cellular_component^nucleus`GO:0005669^cellular_component^transcription factor TFIID complex`GO:0046872^molecular_function^metal ion binding`GO:0003729^molecular_function^mRNA binding`GO:0008344^biological_process^adult locomotory behavior`GO:0048749^biological_process^compound eye devel…	GO:0003676^molecular_function^nucleic acid binding
XM_022795675.1	XP_022651410.1^XP_022651410.1^Q:1-325,H:1-325^100%ID^E:0^.^.	XM_022795675.1.p1	81-1058[+]	.	.	.	.	sigP:1^19^0.797^YES	.	.	.	.	.
XM_022795724.1	XP_022651459.1^XP_022651459.1^Q:1-372,H:1-372^100%ID^E:0^.^.	XM_022795724.1.p1	702-1820[+]	TFS2_DROME^TFS2_DROME^Q:75-372,H:12-313^54.808%ID^E:7.58e-108^RecName: Full=Transcription elongation factor S-II;^Eukaryota; Metazoa; Ecdysozoa; Arthropoda; Hexapoda; Insecta; Pterygota; Neoptera; Holometabola; Diptera; Brachycera; Muscomorpha; Ephydroidea; Drosophilidae; Drosophila; Sophophora	OXU21294.1^OXU21294.1^Q:75-264,H:12-204^45.411%ID^E:2.62e-37^.^.	JAU02049.1^JAU02049.1^Q:114-372,H:1-240^61.776%ID^E:2.25e-105^.^.	PF08711.10^Med26^TFIIS helical bundle-like domain^92-142^E:5.4e-15`PF07500.13^TFIIS_M^Transcription factor S-II (TFIIS), central domain^208-319^E:2.3e-37`PF01096.17^TFIIS_C^Transcription factor S-II (TFIIS)^333-370^E:1.1e-17	sigP:1^21^0.664^YES	.	COG1594^DNA-dependent RNA polymerase catalyzes the transcription of DNA into RNA using the four ribonucleoside triphosphates as substrates (By similarity)	KEGG:dme:Dmel_CG3710`KO:K03145	GO:0005634^cellular_component^nucleus`GO:0003677^molecular_function^DNA binding`GO:0001139^molecular_function^transcription factor activity, core RNA polymerase II recruiting`GO:0008270^molecular_function^zinc ion binding`GO:0006368^biological_process^transcription elongation from RNA polymerase II promoter	GO:0005634^cellular_component^nucleus`GO:0006351^biological_process^transcription, DNA-templated`GO:0003676^molecular_function^nucleic acid binding`GO:0008270^molecular_function^zinc ion binding
XM_022795725.1	XP_022651460.1^XP_022651460.1^Q:1-326,H:1-326^100%ID^E:0^.^.	XM_022795725.1.p1	691-1671[+]	TFS2_DROME^TFS2_DROME^Q:17-326,H:1-313^55.556%ID^E:3.3e-114^RecName: Full=Transcription elongation factor S-II;^Eukaryota; Metazoa; Ecdysozoa; Arthropoda; Hexapoda; Insecta; Pterygota; Neoptera; Holometabola; Diptera; Brachycera; Muscomorpha; Ephydroidea; Drosophilidae; Drosophila; Sophophora	OXU21294.1^OXU21294.1^Q:17-218,H:1-204^45.872%ID^E:7.18e-44^.^.	JAU02049.1^JAU02049.1^Q:68-326,H:1-240^61.776%ID^E:1.26e-106^.^.	PF08711.10^Med26^TFIIS helical bundle-like domain^46-96^E:4.4e-15`PF07500.13^TFIIS_M^Transcription factor S-II (TFIIS), central domain^162-273^E:1.8e-37`PF01096.17^TFIIS_C^Transcription factor S-II (TFIIS)^287-324^E:9.2e-18	sigP:1^21^0.669^YES	.	COG1594^DNA-dependent RNA polymerase catalyzes the transcription of DNA into RNA using the four ribonucleoside triphosphates as substrates (By similarity)	KEGG:dme:Dmel_CG3710`KO:K03145	GO:0005634^cellular_component^nucleus`GO:0003677^molecular_function^DNA binding`GO:0001139^molecular_function^transcription factor activity, core RNA polymerase II recruiting`GO:0008270^molecular_function^zinc ion binding`GO:0006368^biological_process^transcription elongation from RNA polymerase II promoter	GO:0005634^cellular_component^nucleus`GO:0006351^biological_process^transcription, DNA-templated`GO:0003676^molecular_function^nucleic acid binding`GO:0008270^molecular_function^zinc ion binding
XM_022795760.1	XP_022651495.1^XP_022651495.1^Q:5-200,H:1-196^100%ID^E:2.83e-142^.^.	XM_022795760.1.p1	2-604[+]	CU109_IXORI^CU109_IXORI^Q:65-150,H:7-93^40.23%ID^E:4.73e-11^RecName: Full=Cuticle protein 10.9;^Eukaryota; Metazoa; Ecdysozoa; Arthropoda; Chelicerata; Arachnida; Acari; Parasitiformes; Ixodida; Ixodoidea; Ixodidae; Ixodinae; Ixodes	OXU32052.1^OXU32052.1^Q:56-157,H:352-456^37.383%ID^E:2.19e-11^.^.	JAU00113.1^JAU00113.1^Q:69-142,H:17-90^45.946%ID^E:1.65e-12^.^.	PF00379.22^Chitin_bind_4^Insect cuticle protein^69-119^E:1.6e-11	sigP:1^26^0.676^YES	.	.	.	GO:0008061^molecular_function^chitin binding`GO:0042302^molecular_function^structural constituent of cuticle	GO:0042302^molecular_function^structural constituent of cuticle
XM_022795761.1	XP_022651496.1^XP_022651496.1^Q:1-195,H:1-195^100%ID^E:4.91e-141^.^.	XM_022795761.1.p1	16-603[+]	CU109_IXORI^CU109_IXORI^Q:60-145,H:7-93^40.23%ID^E:4.36e-11^RecName: Full=Cuticle protein 10.9;^Eukaryota; Metazoa; Ecdysozoa; Arthropoda; Chelicerata; Arachnida; Acari; Parasitiformes; Ixodida; Ixodoidea; Ixodidae; Ixodinae; Ixodes	OXU32052.1^OXU32052.1^Q:51-152,H:352-456^37.383%ID^E:2.5e-11^.^.	JAU00113.1^JAU00113.1^Q:64-137,H:17-90^45.946%ID^E:1.45e-12^.^.	PF00379.22^Chitin_bind_4^Insect cuticle protein^64-114^E:1.6e-11	sigP:1^21^0.611^YES	.	.	.	GO:0008061^molecular_function^chitin binding`GO:0042302^molecular_function^structural constituent of cuticle	GO:0042302^molecular_function^structural constituent of cuticle
XM_022795809.1	XP_022651544.1^XP_022651544.1^Q:1-183,H:1-183^100%ID^E:8.57e-138^.^.	XM_022795809.1.p1	71-622[+]	.	.	.	.	sigP:1^27^0.537^YES	.	.	.	.	.
XM_022795874.1	XP_022651609.1^XP_022651609.1^Q:1-811,H:71-881^100%ID^E:0^.^.`XP_022651609.1^XP_022651609.1^Q:178-305,H:11-133^43.75%ID^E:1.7e-29^.^.	XM_022795874.1.p1	216-2651[+]	.	OXU18193.1^OXU18193.1^Q:204-284,H:824-897^37.349%ID^E:1.02e-10^.^.	.	PF01607.23^CBM_14^Chitin binding Peritrophin-A domain^211-271^E:1.2e-07	sigP:1^23^0.705^YES	.	.	.	.	GO:0008061^molecular_function^chitin binding`GO:0006030^biological_process^chitin metabolic process`GO:0005576^cellular_component^extracellular region
XM_022795927.1	XP_022651662.1^XP_022651662.1^Q:1-729,H:1-729^100%ID^E:0^.^.	XM_022795927.1.p1	1-2190[+]	HMCN2_MOUSE^HMCN2_MOUSE^Q:27-723,H:513-1185^24.586%ID^E:2e-46^RecName: Full=Hemicentin-2;^Eukaryota; Metazoa; Chordata; Craniata; Vertebrata; Euteleostomi; Mammalia; Eutheria; Euarchontoglires; Glires; Rodentia; Myomorpha; Muroidea; Muridae; Murinae; Mus; Mus`HMCN2_MOUSE^HMCN2_MOUSE^Q:32-722,H:881-1561^24.387%ID^E:1.59e-44^RecName: Full=Hemicentin-2;^Eukaryota; Metazoa; Chordata; Craniata; Verteb…	OXU29269.1^OXU29269.1^Q:31-681,H:1099-1767^24.153%ID^E:9.87e-47^.^.`OXU29269.1^OXU29269.1^Q:31-720,H:1002-1706^23.663%ID^E:4.28e-36^.^.`OXU29269.1^OXU29269.1^Q:33-694,H:810-1489^23.398%ID^E:1.49e-35^.^.`OXU29269.1^OXU29269.1^Q:184-725,H:773-1323^24.403%ID^E:1.44e-34^.^.`OXU29269.1^OXU29269.1^Q:31-603,H:1196-1777^23.077%ID^E:5.08e-31^.^.`OXU29269.1^OXU29269.1^Q:26-681,H:527-1184^23.926%ID^E:1.57e-…	JAU01193.1^JAU01193.1^Q:26-207,H:33-213^33.155%ID^E:3.06e-27^.^.`JAU01193.1^JAU01193.1^Q:512-645,H:40-169^35.821%ID^E:3.48e-23^.^.`JAU01193.1^JAU01193.1^Q:208-395,H:34-224^29.949%ID^E:4.51e-23^.^.`JAU01193.1^JAU01193.1^Q:390-508,H:101-224^35.2%ID^E:3.25e-15^.^.	PF13927.5^Ig_3^Immunoglobulin domain^32-111^E:1.4e-09`PF07679.15^I-set^Immunoglobulin I-set domain^44-122^E:6.7e-11`PF00047.24^ig^Immunoglobulin domain^44-121^E:7.7e-10`PF07679.15^I-set^Immunoglobulin I-set domain^141-215^E:6.5e-07`PF13927.5^Ig_3^Immunoglobulin domain^222-288^E:2.1e-07`PF00047.24^ig^Immunoglobulin domain^222-297^E:2e-08`PF07679.15^I-set^Immunoglobulin I-set domain^223-298^E:8e-09…	sigP:1^30^0.792^YES	.	ENOG410ZN3C^von Willebrand factor A domain containing 7	.	GO:0005604^cellular_component^basement membrane`GO:0005938^cellular_component^cell cortex`GO:0030054^cellular_component^cell junction`GO:0032154^cellular_component^cleavage furrow`GO:0031012^cellular_component^extracellular matrix`GO:0005576^cellular_component^extracellular region`GO:0005509^molecular_function^calcium ion binding`GO:0030335^biological_process^positive regulation of cell migration…	.
XM_022795928.1	XP_022651663.1^XP_022651663.1^Q:1-387,H:1-387^100%ID^E:0^.^.	XM_022795928.1.p1	87-1250[+]	DSCL_DROME^DSCL_DROME^Q:20-357,H:421-757^32.571%ID^E:3.76e-37^RecName: Full=Down syndrome cell adhesion molecule-like protein Dscam2;^Eukaryota; Metazoa; Ecdysozoa; Arthropoda; Hexapoda; Insecta; Pterygota; Neoptera; Holometabola; Diptera; Brachycera; Muscomorpha; Ephydroidea; Drosophilidae; Drosophila; Sophophora`DSCL_DROME^DSCL_DROME^Q:17-292,H:607-891^29.054%ID^E:1.38e-24^RecName: Full=Down sy…	OXU27246.1^OXU27246.1^Q:22-345,H:370-692^29.129%ID^E:2.15e-39^.^.`OXU27246.1^OXU27246.1^Q:19-306,H:559-854^28.383%ID^E:6.48e-31^.^.`OXU27246.1^OXU27246.1^Q:29-364,H:181-527^24.581%ID^E:4.63e-22^.^.`OXU27246.1^OXU27246.1^Q:20-330,H:469-777^24.848%ID^E:4.48e-11^.^.	JAU01193.1^JAU01193.1^Q:18-198,H:36-214^35.484%ID^E:4.13e-28^.^.`JAU01193.1^JAU01193.1^Q:211-350,H:40-177^35.664%ID^E:5.43e-25^.^.`JAU01193.1^JAU01193.1^Q:171-294,H:93-215^28.346%ID^E:5.57e-06^.^.	PF13927.5^Ig_3^Immunoglobulin domain^21-100^E:1.1e-12`PF13895.5^Ig_2^Immunoglobulin domain^23-111^E:3.5e-09`PF00047.24^ig^Immunoglobulin domain^33-110^E:1.7e-07`PF07679.15^I-set^Immunoglobulin I-set domain^34-112^E:3.4e-11`PF07679.15^I-set^Immunoglobulin I-set domain^124-204^E:1.1e-09`PF13927.5^Ig_3^Immunoglobulin domain^127-194^E:3.9e-10`PF13895.5^Ig_2^Immunoglobulin domain^133-198^E:2.6e-08`PF1…	sigP:1^18^0.742^YES	.	ENOG410XQX7^down syndrome cell adhesion molecule	KEGG:dme:Dmel_CG42256	GO:0005887^cellular_component^integral component of plasma membrane`GO:0042802^molecular_function^identical protein binding`GO:0007156^biological_process^homophilic cell adhesion via plasma membrane adhesion molecules`GO:0048812^biological_process^neuron projection morphogenesis	.
XM_022795951.1	XP_022651686.1^XP_022651686.1^Q:1-1945,H:1-1945^100%ID^E:0^.^.	XM_022795951.1.p1	661-6498[+]	SVEP1_RAT^SVEP1_RAT^Q:475-1501,H:1977-2881^23.105%ID^E:1.52e-32^RecName: Full=Sushi, von Willebrand factor type A, EGF and pentraxin domain-containing protein 1;^Eukaryota; Metazoa; Chordata; Craniata; Vertebrata; Euteleostomi; Mammalia; Eutheria; Euarchontoglires; Glires; Rodentia; Myomorpha; Muroidea; Muridae; Murinae; Rattus`SVEP1_RAT^SVEP1_RAT^Q:473-1501,H:1702-2604^23.112%ID^E:2.45e-26^RecNa…	OXU27309.1^OXU27309.1^Q:482-1068,H:472-1015^24.961%ID^E:1.1e-22^.^.`OXU27309.1^OXU27309.1^Q:617-1082,H:407-849^23.434%ID^E:1.1e-13^.^.	JAU00489.1^JAU00489.1^Q:477-794,H:14-323^24.706%ID^E:4.3e-08^.^.`JAU00489.1^JAU00489.1^Q:677-783,H:2-104^29.73%ID^E:7.61e-08^.^.	PF00084.19^Sushi^Sushi repeat (SCR repeat)^48-79^E:0.00042`PF00084.19^Sushi^Sushi repeat (SCR repeat)^453-503^E:0.003`PF00084.19^Sushi^Sushi repeat (SCR repeat)^595-648^E:7.2e-05`PF00084.19^Sushi^Sushi repeat (SCR repeat)^674-721^E:1.6e-06`PF00084.19^Sushi^Sushi repeat (SCR repeat)^747-783^E:0.0013`PF00084.19^Sushi^Sushi repeat (SCR repeat)^813-841^E:0.00086	sigP:1^20^0.803^YES	.	ENOG410XPJ1^c-type lectin domain family	.	GO:0005737^cellular_component^cytoplasm`GO:0005615^cellular_component^extracellular space`GO:0016020^cellular_component^membrane`GO:0005509^molecular_function^calcium ion binding`GO:0003682^molecular_function^chromatin binding`GO:0007155^biological_process^cell adhesion	.
XM_022795955.1	XP_022651690.1^XP_022651690.1^Q:1-486,H:1-486^100%ID^E:0^.^.	XM_022795955.1.p1	1-1461[+]	.	.	.	.	sigP:1^17^0.808^YES	.	.	.	.	.
XM_022796000.1	XP_022651735.1^XP_022651735.1^Q:1-497,H:1-497^100%ID^E:0^.^.	XM_022796000.1.p1	208-1701[+]	PA2_XYLAI^PA2_XYLAI^Q:167-294,H:41-167^49.219%ID^E:1.46e-32^RecName: Full=Phospholipase A(2) {ECO:0000303|PubMed:28546807};^Eukaryota; Metazoa; Ecdysozoa; Arthropoda; Hexapoda; Insecta; Pterygota; Neoptera; Holometabola; Hymenoptera; Apocrita; Aculeata; Apoidea; Apidae; Xylocopa; Alloxylocopa`PA2_XYLAI^PA2_XYLAI^Q:339-493,H:10-167^39.264%ID^E:5.1e-29^RecName: Full=Phospholipase A(2) {ECO:0000303|…	XP_012282787.1^XP_012282787.1^Q:152-294,H:36-180^45.517%ID^E:3.36e-35^.^.`XP_012282787.1^XP_012282787.1^Q:366-493,H:50-180^38.931%ID^E:6.33e-23^.^.	JAC59039.1^JAC59039.1^Q:70-298,H:95-306^36.17%ID^E:3.61e-44^.^.`JAC59039.1^JAC59039.1^Q:316-481,H:116-290^36.667%ID^E:4.69e-26^.^.	PF05826.11^Phospholip_A2_2^Phospholipase A2^167-262^E:1.3e-33`PF05826.11^Phospholip_A2_2^Phospholipase A2^367-462^E:1.8e-31	sigP:1^21^0.698^YES	.	.	.	GO:0005576^cellular_component^extracellular region`GO:0046872^molecular_function^metal ion binding`GO:0004623^molecular_function^phospholipase A2 activity`GO:0102567^molecular_function^phospholipase A2 activity (consuming 1,2-dipalmitoylphosphatidylcholine)`GO:0102568^molecular_function^phospholipase A2 activity consuming 1,2-dioleoylphosphatidylethanolamine)`GO:0050482^biological_process^arachid…	GO:0004623^molecular_function^phospholipase A2 activity`GO:0006644^biological_process^phospholipid metabolic process`GO:0050482^biological_process^arachidonic acid secretion
XM_022796009.1	XP_022651744.1^XP_022651744.1^Q:1-3704,H:1-3704^100%ID^E:0^.^.	XM_022796009.1.p1	37-11151[+]	LAMA_DROME^LAMA_DROME^Q:28-3261,H:22-3209^32.73%ID^E:0^RecName: Full=Laminin subunit alpha;^Eukaryota; Metazoa; Ecdysozoa; Arthropoda; Hexapoda; Insecta; Pterygota; Neoptera; Holometabola; Diptera; Brachycera; Muscomorpha; Ephydroidea; Drosophilidae; Drosophila; Sophophora`LAMA_DROME^LAMA_DROME^Q:2291-3496,H:2121-3215^21.518%ID^E:8.21e-21^RecName: Full=Laminin subunit alpha;^Eukaryota; Metazoa; E…	OXU26211.1^OXU26211.1^Q:29-3275,H:30-3236^33.007%ID^E:0^.^.`OXU26211.1^OXU26211.1^Q:3297-3664,H:3336-3687^25.867%ID^E:6.98e-22^.^.`OXU26211.1^OXU26211.1^Q:3122-3665,H:2707-3215^20.463%ID^E:1.64e-15^.^.`OXU26211.1^OXU26211.1^Q:3342-3683,H:2709-3065^22.951%ID^E:8.61e-12^.^.`OXU26211.1^OXU26211.1^Q:3101-3486,H:3356-3690^23.573%ID^E:3.41e-10^.^.	JAU00391.1^JAU00391.1^Q:39-3678,H:1-3600^33.772%ID^E:0^.^.	PF00055.16^Laminin_N^Laminin N-terminal (Domain VI)^31-276^E:6.7e-71`PF00053.23^Laminin_EGF^Laminin EGF domain^278-320^E:0.00031`PF00053.23^Laminin_EGF^Laminin EGF domain^334-390^E:0.00018`PF00053.23^Laminin_EGF^Laminin EGF domain^404-450^E:0.00064`PF00053.23^Laminin_EGF^Laminin EGF domain^454-496^E:0.0007`PF00053.23^Laminin_EGF^Laminin EGF domain^500-543^E:3.5e-07`PF00053.23^Laminin_EGF^Laminin …	sigP:1^23^0.746^YES	.	ENOG410XRDC^Laminin, alpha	KEGG:dme:Dmel_CG10236`KO:K06240	GO:0030424^cellular_component^axon`GO:0005605^cellular_component^basal lamina`GO:0005604^cellular_component^basement membrane`GO:0030054^cellular_component^cell junction`GO:0036062^cellular_component^presynaptic periactive zone`GO:0008021^cellular_component^synaptic vesicle`GO:0005102^molecular_function^signaling receptor binding`GO:0007411^biological_process^axon guidance`GO:0033627^biological_p…	.
XM_022796012.1	XP_022651747.1^XP_022651747.1^Q:1-189,H:1-189^100%ID^E:1.86e-139^.^.	XM_022796012.1.p1	202-771[+]	CU168_IXORI^CU168_IXORI^Q:67-140,H:8-81^52.703%ID^E:1.05e-19^RecName: Full=Cuticle protein 16.8;^Eukaryota; Metazoa; Ecdysozoa; Arthropoda; Chelicerata; Arachnida; Acari; Parasitiformes; Ixodida; Ixodoidea; Ixodidae; Ixodinae; Ixodes	OXU30777.1^OXU30777.1^Q:70-123,H:79-134^48.214%ID^E:3.96e-06^.^.	JAU00774.1^JAU00774.1^Q:69-145,H:1-77^44.156%ID^E:4.98e-14^.^.	PF00379.22^Chitin_bind_4^Insect cuticle protein^70-121^E:3.1e-09	sigP:1^25^0.662^YES	.	.	.	GO:0008061^molecular_function^chitin binding`GO:0042302^molecular_function^structural constituent of cuticle	GO:0042302^molecular_function^structural constituent of cuticle
XM_022796036.1	XP_022651771.1^XP_022651771.1^Q:1-614,H:1-614^100%ID^E:0^.^.	XM_022796036.1.p1	74-1918[+]	CO4A2_ASCSU^CO4A2_ASCSU^Q:292-592,H:1103-1402^31.761%ID^E:2.03e-15^RecName: Full=Collagen alpha-2(IV) chain;^Eukaryota; Metazoa; Ecdysozoa; Nematoda; Chromadorea; Ascaridida; Ascaridoidea; Ascarididae; Ascaris`CO4A2_ASCSU^CO4A2_ASCSU^Q:292-602,H:1094-1385^31.23%ID^E:7.3e-12^RecName: Full=Collagen alpha-2(IV) chain;^Eukaryota; Metazoa; Ecdysozoa; Nematoda; Chromadorea; Ascaridida; Ascaridoidea; As…	OXU24218.1^OXU24218.1^Q:456-603,H:548-695^33.766%ID^E:2.53e-09^.^.`OXU24218.1^OXU24218.1^Q:304-602,H:795-1083^26.045%ID^E:2.84e-06^.^.`OXU24218.1^OXU24218.1^Q:302-583,H:918-1195^24.742%ID^E:5.38e-06^.^.	.	.	sigP:1^19^0.707^YES	.	.	.	GO:0005604^cellular_component^basement membrane`GO:0005581^cellular_component^collagen trimer`GO:0005201^molecular_function^extracellular matrix structural constituent	.
XM_022796079.1	XP_022651814.1^XP_022651814.1^Q:1-479,H:1-479^100%ID^E:0^.^.	XM_022796079.1.p1	1068-2507[+]	CD22_PONPY^CD22_PONPY^Q:289-448,H:171-330^29.091%ID^E:6.77e-12^RecName: Full=B-cell receptor CD22;^Eukaryota; Metazoa; Chordata; Craniata; Vertebrata; Euteleostomi; Mammalia; Eutheria; Euarchontoglires; Primates; Haplorrhini; Catarrhini; Hominidae; Pongo	OXU28681.1^OXU28681.1^Q:49-447,H:119-511^27.336%ID^E:8.24e-38^.^.	.	PF07686.16^V-set^Immunoglobulin V-set domain^25-133^E:4.7e-06`PF08205.11^C2-set_2^CD80-like C2-set immunoglobulin domain^277-342^E:1.2e-08	sigP:1^18^0.818^YES	.	.	.	GO:0005886^cellular_component^plasma membrane`GO:0030246^molecular_function^carbohydrate binding`GO:0007155^biological_process^cell adhesion	.
XM_022796260.1	XP_022651995.1^XP_022651995.1^Q:1-151,H:1-151^100%ID^E:2.93e-102^.^.	XM_022796260.1.p1	1-456[+]	.	.	.	.	sigP:1^24^0.67^YES	.	.	.	.	.
XM_022796296.1	XP_022652031.1^XP_022652031.1^Q:31-531,H:1-501^100%ID^E:0^.^.	XM_022796296.1.p1	3-1598[+]	PDI2_CAEEL^PDI2_CAEEL^Q:37-506,H:4-472^52.128%ID^E:1.08e-177^RecName: Full=Protein disulfide-isomerase 2;^Eukaryota; Metazoa; Ecdysozoa; Nematoda; Chromadorea; Rhabditida; Rhabditoidea; Rhabditidae; Peloderinae; Caenorhabditis	OXU30574.1^OXU30574.1^Q:31-509,H:1-478^55.324%ID^E:6.24e-177^.^.	JAU02873.1^JAU02873.1^Q:35-513,H:5-481^56.875%ID^E:0^.^.	PF00085.19^Thioredoxin^Thioredoxin^58-160^E:1.9e-32`PF13098.5^Thioredoxin_2^Thioredoxin-like domain^70-154^E:4e-06`PF13848.5^Thioredoxin_6^Thioredoxin-like domain^190-374^E:4.3e-29`PF00085.19^Thioredoxin^Thioredoxin^399-500^E:3e-27	sigP:1^19^0.773^YES	.	COG0526^Thioredoxin	KEGG:cel:CELE_C07A12.4`KO:K09580	GO:0005783^cellular_component^endoplasmic reticulum`GO:0005788^cellular_component^endoplasmic reticulum lumen`GO:0016222^cellular_component^procollagen-proline 4-dioxygenase complex`GO:0003756^molecular_function^protein disulfide isomerase activity`GO:0003810^molecular_function^protein-glutamine gamma-glutamyltransferase activity`GO:0045454^biological_process^cell redox homeostasis`GO:0030968^bio…	GO:0045454^biological_process^cell redox homeostasis
XM_022796399.1	XP_022652134.1^XP_022652134.1^Q:1-130,H:1-130^100%ID^E:7.59e-68^.^.	XM_022796399.1.p1	1-393[+]	.	.	.	.	sigP:1^16^0.749^YES	.	.	.	.	.
XM_022796450.1	XP_022652185.1^XP_022652185.1^Q:1-103,H:1-103^100%ID^E:3.32e-74^.^.	XM_022796450.1.p1	1-312[+]	CU55_ARADI^CU55_ARADI^Q:19-102,H:4-84^38.095%ID^E:4.87e-12^RecName: Full=Adult-specific rigid cuticular protein 15.5;^Eukaryota; Metazoa; Ecdysozoa; Arthropoda; Chelicerata; Arachnida; Araneae; Araneomorphae; Entelegynae; Araneoidea; Araneidae; Araneus	.	JAU00113.1^JAU00113.1^Q:33-103,H:9-80^54.167%ID^E:7.75e-19^.^.	.	sigP:1^17^0.856^YES	.	.	.	GO:0042302^molecular_function^structural constituent of cuticle	.
XM_022796460.1	XP_022652195.1^XP_022652195.1^Q:1-145,H:1-145^100%ID^E:4.07e-106^.^.	XM_022796460.1.p1	37-474[+]	NPC2_MOUSE^NPC2_MOUSE^Q:19-144,H:24-147^36.508%ID^E:1.61e-26^RecName: Full=NPC intracellular cholesterol transporter 2 {ECO:0000312|MGI:MGI:1915213};^Eukaryota; Metazoa; Chordata; Craniata; Vertebrata; Euteleostomi; Mammalia; Eutheria; Euarchontoglires; Glires; Rodentia; Myomorpha; Muroidea; Muridae; Murinae; Mus; Mus	OXU16317.1^OXU16317.1^Q:1-145,H:87-254^32.143%ID^E:1.62e-27^.^.	JAU02375.1^JAU02375.1^Q:19-144,H:25-149^37.302%ID^E:9.74e-29^.^.	PF02221.14^E1_DerP2_DerF2^ML domain^17-142^E:6.1e-23	sigP:1^16^0.863^YES	.	ENOG4111Q8S^Niemann-Pick disease, type C2	KEGG:mmu:67963`KO:K13443	GO:0005783^cellular_component^endoplasmic reticulum`GO:0005615^cellular_component^extracellular space`GO:0005764^cellular_component^lysosome`GO:0015485^molecular_function^cholesterol binding`GO:0017127^molecular_function^cholesterol transporter activity`GO:0019899^molecular_function^enzyme binding`GO:0033344^biological_process^cholesterol efflux`GO:0042632^biological_process^cholesterol homeostas…	.
XM_022796566.1	XP_022652301.1^XP_022652301.1^Q:5-195,H:1-191^100%ID^E:1.01e-133^.^.	XM_022796566.1.p1	3-590[+]	ZCH10_HUMAN^ZCH10_HUMAN^Q:17-78,H:19-80^51.613%ID^E:1.58e-14^RecName: Full=Zinc finger CCHC domain-containing protein 10;^Eukaryota; Metazoa; Chordata; Craniata; Vertebrata; Euteleostomi; Mammalia; Eutheria; Euarchontoglires; Primates; Haplorrhini; Catarrhini; Hominidae; Homo	OXU20208.1^OXU20208.1^Q:39-75,H:21-57^70.27%ID^E:1.78e-14^.^.	.	PF13917.5^zf-CCHC_3^Zinc knuckle^38-74^E:1.6e-15	sigP:1^26^0.628^YES	.	.	KEGG:hsa:54819	GO:0003676^molecular_function^nucleic acid binding`GO:0008270^molecular_function^zinc ion binding	.
XM_022796572.1	XP_022652307.1^XP_022652307.1^Q:1-606,H:1-606^100%ID^E:0^.^.	XM_022796572.1.p1	131-1951[+]	CHIT_MANSE^CHIT_MANSE^Q:47-532,H:18-552^45.37%ID^E:8.45e-161^RecName: Full=Endochitinase;^Eukaryota; Metazoa; Ecdysozoa; Arthropoda; Hexapoda; Insecta; Pterygota; Neoptera; Holometabola; Lepidoptera; Glossata; Ditrysia; Bombycoidea; Sphingidae; Sphinginae; Sphingini; Manduca	OXU26160.1^OXU26160.1^Q:25-532,H:10-538^46.95%ID^E:1.5e-173^.^.	JAC58962.1^JAC58962.1^Q:46-427,H:51-427^43.455%ID^E:7.43e-111^.^.	PF00704.27^Glyco_hydro_18^Glycosyl hydrolases family 18^53-402^E:2.5e-90`PF01607.23^CBM_14^Chitin binding Peritrophin-A domain^477-531^E:4.1e-12	sigP:1^36^0.591^YES	.	.	.	GO:0005576^cellular_component^extracellular region`GO:0008061^molecular_function^chitin binding`GO:0004568^molecular_function^chitinase activity`GO:0006032^biological_process^chitin catabolic process`GO:0000272^biological_process^polysaccharide catabolic process	GO:0005975^biological_process^carbohydrate metabolic process`GO:0008061^molecular_function^chitin binding`GO:0006030^biological_process^chitin metabolic process`GO:0005576^cellular_component^extracellular region
XM_022796602.1	XP_022652337.1^XP_022652337.1^Q:1-268,H:1-268^100%ID^E:0^.^.	XM_022796602.1.p1	357-1163[+]	.	.	JAC58970.1^JAC58970.1^Q:44-221,H:25-196^23.464%ID^E:7.96e-16^.^.	PF01579.17^DUF19^Domain of unknown function (DUF19)^60-213^E:8.1e-06	sigP:1^36^0.543^YES	.	.	.	.	.
XM_022796633.1	XP_022652368.1^XP_022652368.1^Q:1-3855,H:1-3855^100%ID^E:0^.^.	XM_022796633.1.p1	1916-13483[+]	FAT1_HUMAN^FAT1_HUMAN^Q:1838-2002,H:4056-4215^33.136%ID^E:6.55e-16^RecName: Full=Protocadherin Fat 1;^Eukaryota; Metazoa; Chordata; Craniata; Vertebrata; Euteleostomi; Mammalia; Eutheria; Euarchontoglires; Primates; Haplorrhini; Catarrhini; Hominidae; Homo	OXU29295.1^OXU29295.1^Q:1838-2027,H:3060-3241^30.542%ID^E:1.57e-14^.^.	.	PF00059.20^Lectin_C^Lectin C-type domain^879-1011^E:4.4e-15`PF00431.19^CUB^CUB domain^1042-1160^E:1.8e-14	sigP:1^18^0.929^YES	.	ENOG410XPEI^homophilic cell adhesion	KEGG:hsa:2195`KO:K16506	GO:0005911^cellular_component^cell-cell junction`GO:0070062^cellular_component^extracellular exosome`GO:0030175^cellular_component^filopodium`GO:0005925^cellular_component^focal adhesion`GO:0005887^cellular_component^integral component of plasma membrane`GO:0030027^cellular_component^lamellipodium`GO:0005634^cellular_component^nucleus`GO:0048471^cellular_component^perinuclear region of cytoplasm`…	.
XM_022796634.1	XP_022652369.1^XP_022652369.1^Q:1-3854,H:1-3854^100%ID^E:0^.^.	XM_022796634.1.p1	1915-13479[+]	FAT1_HUMAN^FAT1_HUMAN^Q:1838-2002,H:4056-4215^33.136%ID^E:6.55e-16^RecName: Full=Protocadherin Fat 1;^Eukaryota; Metazoa; Chordata; Craniata; Vertebrata; Euteleostomi; Mammalia; Eutheria; Euarchontoglires; Primates; Haplorrhini; Catarrhini; Hominidae; Homo	OXU29295.1^OXU29295.1^Q:1838-2027,H:3060-3241^30.542%ID^E:1.53e-14^.^.	.	PF00059.20^Lectin_C^Lectin C-type domain^879-1011^E:4.4e-15`PF00431.19^CUB^CUB domain^1042-1160^E:1.8e-14	sigP:1^18^0.929^YES	.	ENOG410XPEI^homophilic cell adhesion	KEGG:hsa:2195`KO:K16506	GO:0005911^cellular_component^cell-cell junction`GO:0070062^cellular_component^extracellular exosome`GO:0030175^cellular_component^filopodium`GO:0005925^cellular_component^focal adhesion`GO:0005887^cellular_component^integral component of plasma membrane`GO:0030027^cellular_component^lamellipodium`GO:0005634^cellular_component^nucleus`GO:0048471^cellular_component^perinuclear region of cytoplasm`…	.
XM_022796635.1	XP_022652370.1^XP_022652370.1^Q:1-3854,H:1-3854^100%ID^E:0^.^.	XM_022796635.1.p1	1916-13480[+]	FAT1_HUMAN^FAT1_HUMAN^Q:1838-2002,H:4056-4215^33.136%ID^E:6.55e-16^RecName: Full=Protocadherin Fat 1;^Eukaryota; Metazoa; Chordata; Craniata; Vertebrata; Euteleostomi; Mammalia; Eutheria; Euarchontoglires; Primates; Haplorrhini; Catarrhini; Hominidae; Homo	OXU29295.1^OXU29295.1^Q:1838-2027,H:3060-3241^30.542%ID^E:1.53e-14^.^.	.	PF00059.20^Lectin_C^Lectin C-type domain^879-1011^E:4.4e-15`PF00431.19^CUB^CUB domain^1042-1160^E:1.8e-14	sigP:1^18^0.929^YES	.	ENOG410XPEI^homophilic cell adhesion	KEGG:hsa:2195`KO:K16506	GO:0005911^cellular_component^cell-cell junction`GO:0070062^cellular_component^extracellular exosome`GO:0030175^cellular_component^filopodium`GO:0005925^cellular_component^focal adhesion`GO:0005887^cellular_component^integral component of plasma membrane`GO:0030027^cellular_component^lamellipodium`GO:0005634^cellular_component^nucleus`GO:0048471^cellular_component^perinuclear region of cytoplasm`…	.
XM_022796636.1	XP_022652371.1^XP_022652371.1^Q:1-3851,H:1-3851^100%ID^E:0^.^.	XM_022796636.1.p1	1916-13471[+]	FAT1_HUMAN^FAT1_HUMAN^Q:1838-2002,H:4056-4215^33.136%ID^E:6.71e-16^RecName: Full=Protocadherin Fat 1;^Eukaryota; Metazoa; Chordata; Craniata; Vertebrata; Euteleostomi; Mammalia; Eutheria; Euarchontoglires; Primates; Haplorrhini; Catarrhini; Hominidae; Homo	OXU29295.1^OXU29295.1^Q:1838-2027,H:3060-3241^30.542%ID^E:1.65e-14^.^.	.	PF00059.20^Lectin_C^Lectin C-type domain^879-1011^E:4.4e-15`PF00431.19^CUB^CUB domain^1042-1160^E:1.8e-14	sigP:1^18^0.929^YES	.	ENOG410XPEI^homophilic cell adhesion	KEGG:hsa:2195`KO:K16506	GO:0005911^cellular_component^cell-cell junction`GO:0070062^cellular_component^extracellular exosome`GO:0030175^cellular_component^filopodium`GO:0005925^cellular_component^focal adhesion`GO:0005887^cellular_component^integral component of plasma membrane`GO:0030027^cellular_component^lamellipodium`GO:0005634^cellular_component^nucleus`GO:0048471^cellular_component^perinuclear region of cytoplasm`…	.
XM_022796638.1	XP_022652373.1^XP_022652373.1^Q:1-3850,H:1-3850^100%ID^E:0^.^.	XM_022796638.1.p1	1916-13468[+]	FAT1_HUMAN^FAT1_HUMAN^Q:1838-2002,H:4056-4215^33.136%ID^E:6.49e-16^RecName: Full=Protocadherin Fat 1;^Eukaryota; Metazoa; Chordata; Craniata; Vertebrata; Euteleostomi; Mammalia; Eutheria; Euarchontoglires; Primates; Haplorrhini; Catarrhini; Hominidae; Homo	OXU29295.1^OXU29295.1^Q:1838-2027,H:3060-3241^30.542%ID^E:1.57e-14^.^.	.	PF00059.20^Lectin_C^Lectin C-type domain^879-1011^E:4.4e-15`PF00431.19^CUB^CUB domain^1042-1160^E:1.8e-14	sigP:1^18^0.929^YES	.	ENOG410XPEI^homophilic cell adhesion	KEGG:hsa:2195`KO:K16506	GO:0005911^cellular_component^cell-cell junction`GO:0070062^cellular_component^extracellular exosome`GO:0030175^cellular_component^filopodium`GO:0005925^cellular_component^focal adhesion`GO:0005887^cellular_component^integral component of plasma membrane`GO:0030027^cellular_component^lamellipodium`GO:0005634^cellular_component^nucleus`GO:0048471^cellular_component^perinuclear region of cytoplasm`…	.
XM_022796639.1	XP_022652374.1^XP_022652374.1^Q:1-3814,H:1-3814^100%ID^E:0^.^.	XM_022796639.1.p1	1915-13359[+]	FAT1_HUMAN^FAT1_HUMAN^Q:1838-2002,H:4056-4215^33.136%ID^E:5.34e-16^RecName: Full=Protocadherin Fat 1;^Eukaryota; Metazoa; Chordata; Craniata; Vertebrata; Euteleostomi; Mammalia; Eutheria; Euarchontoglires; Primates; Haplorrhini; Catarrhini; Hominidae; Homo	OXU29295.1^OXU29295.1^Q:1838-2027,H:3060-3241^30.542%ID^E:1.52e-14^.^.	.	PF00059.20^Lectin_C^Lectin C-type domain^879-1011^E:4.3e-15`PF00431.19^CUB^CUB domain^1042-1160^E:1.8e-14	sigP:1^18^0.929^YES	.	ENOG410XPEI^homophilic cell adhesion	KEGG:hsa:2195`KO:K16506	GO:0005911^cellular_component^cell-cell junction`GO:0070062^cellular_component^extracellular exosome`GO:0030175^cellular_component^filopodium`GO:0005925^cellular_component^focal adhesion`GO:0005887^cellular_component^integral component of plasma membrane`GO:0030027^cellular_component^lamellipodium`GO:0005634^cellular_component^nucleus`GO:0048471^cellular_component^perinuclear region of cytoplasm`…	.
XM_022796640.1	XP_022652375.1^XP_022652375.1^Q:1-2983,H:1-2983^100%ID^E:0^.^.	XM_022796640.1.p1	1917-10868[+]	FAT1_HUMAN^FAT1_HUMAN^Q:1838-2002,H:4056-4215^33.136%ID^E:5.52e-16^RecName: Full=Protocadherin Fat 1;^Eukaryota; Metazoa; Chordata; Craniata; Vertebrata; Euteleostomi; Mammalia; Eutheria; Euarchontoglires; Primates; Haplorrhini; Catarrhini; Hominidae; Homo	OXU29264.1^OXU29264.1^Q:1816-1968,H:1035-1198^31.928%ID^E:1.06e-14^.^.`OXU29264.1^OXU29264.1^Q:1835-1948,H:977-1090^35.2%ID^E:4.61e-08^.^.	.	PF00059.20^Lectin_C^Lectin C-type domain^879-1011^E:3.3e-15`PF00431.19^CUB^CUB domain^1042-1160^E:1.4e-14	sigP:1^18^0.929^YES	.	ENOG410XPEI^homophilic cell adhesion	KEGG:hsa:2195`KO:K16506	GO:0005911^cellular_component^cell-cell junction`GO:0070062^cellular_component^extracellular exosome`GO:0030175^cellular_component^filopodium`GO:0005925^cellular_component^focal adhesion`GO:0005887^cellular_component^integral component of plasma membrane`GO:0030027^cellular_component^lamellipodium`GO:0005634^cellular_component^nucleus`GO:0048471^cellular_component^perinuclear region of cytoplasm`…	.
XM_022796641.1	XP_022652370.1^XP_022652370.1^Q:1-2962,H:1-2962^100%ID^E:0^.^.	XM_022796641.1.p1	1917-10811[+]	FAT1_HUMAN^FAT1_HUMAN^Q:1838-2002,H:4056-4215^33.136%ID^E:5.66e-16^RecName: Full=Protocadherin Fat 1;^Eukaryota; Metazoa; Chordata; Craniata; Vertebrata; Euteleostomi; Mammalia; Eutheria; Euarchontoglires; Primates; Haplorrhini; Catarrhini; Hominidae; Homo	OXU29264.1^OXU29264.1^Q:1816-1968,H:1035-1198^31.928%ID^E:1.09e-14^.^.`OXU29264.1^OXU29264.1^Q:1835-1948,H:977-1090^35.2%ID^E:4.5e-08^.^.	.	PF00059.20^Lectin_C^Lectin C-type domain^879-1011^E:3.2e-15`PF00431.19^CUB^CUB domain^1042-1160^E:1.4e-14	sigP:1^18^0.929^YES	.	ENOG410XPEI^homophilic cell adhesion	KEGG:hsa:2195`KO:K16506	GO:0005911^cellular_component^cell-cell junction`GO:0070062^cellular_component^extracellular exosome`GO:0030175^cellular_component^filopodium`GO:0005925^cellular_component^focal adhesion`GO:0005887^cellular_component^integral component of plasma membrane`GO:0030027^cellular_component^lamellipodium`GO:0005634^cellular_component^nucleus`GO:0048471^cellular_component^perinuclear region of cytoplasm`…	.
XM_022796654.1	XP_022652389.1^XP_022652389.1^Q:1-235,H:1-235^100%ID^E:3.89e-171^.^.	XM_022796654.1.p1	795-1502[+]	.	.	.	.	sigP:1^20^0.722^YES	.	.	.	.	.
XM_022796691.1	XP_022652427.1^XP_022652427.1^Q:1-570,H:1-570^100%ID^E:0^.^.	XM_022796691.1.p1	345-2057[+]	PIGT_MOUSE^PIGT_MOUSE^Q:34-559,H:36-572^40.296%ID^E:1.71e-120^RecName: Full=GPI transamidase component PIG-T;^Eukaryota; Metazoa; Chordata; Craniata; Vertebrata; Euteleostomi; Mammalia; Eutheria; Euarchontoglires; Glires; Rodentia; Myomorpha; Muroidea; Muridae; Murinae; Mus; Mus	OXU26388.1^OXU26388.1^Q:27-568,H:22-567^37.297%ID^E:2.24e-122^.^.	.	PF04113.13^Gpi16^Gpi16 subunit, GPI transamidase component^28-554^E:1.5e-131	sigP:1^16^0.626^YES	.	ENOG410XRR0^GPI transamidase component	KEGG:mmu:78928`KO:K05292	GO:0005737^cellular_component^cytoplasm`GO:0031410^cellular_component^cytoplasmic vesicle`GO:0042765^cellular_component^GPI-anchor transamidase complex`GO:0016255^biological_process^attachment of GPI anchor to protein`GO:0051402^biological_process^neuron apoptotic process`GO:0030182^biological_process^neuron differentiation	GO:0016255^biological_process^attachment of GPI anchor to protein`GO:0042765^cellular_component^GPI-anchor transamidase complex
XM_022796692.1	XP_022652427.1^XP_022652427.1^Q:1-570,H:1-570^100%ID^E:0^.^.	XM_022796692.1.p1	121-1833[+]	PIGT_MOUSE^PIGT_MOUSE^Q:34-559,H:36-572^40.296%ID^E:1.71e-120^RecName: Full=GPI transamidase component PIG-T;^Eukaryota; Metazoa; Chordata; Craniata; Vertebrata; Euteleostomi; Mammalia; Eutheria; Euarchontoglires; Glires; Rodentia; Myomorpha; Muroidea; Muridae; Murinae; Mus; Mus	OXU26388.1^OXU26388.1^Q:27-568,H:22-567^37.297%ID^E:2.24e-122^.^.	.	PF04113.13^Gpi16^Gpi16 subunit, GPI transamidase component^28-554^E:1.5e-131	sigP:1^16^0.626^YES	.	ENOG410XRR0^GPI transamidase component	KEGG:mmu:78928`KO:K05292	GO:0005737^cellular_component^cytoplasm`GO:0031410^cellular_component^cytoplasmic vesicle`GO:0042765^cellular_component^GPI-anchor transamidase complex`GO:0016255^biological_process^attachment of GPI anchor to protein`GO:0051402^biological_process^neuron apoptotic process`GO:0030182^biological_process^neuron differentiation	GO:0016255^biological_process^attachment of GPI anchor to protein`GO:0042765^cellular_component^GPI-anchor transamidase complex
XM_022796716.1	XP_022652448.1^XP_022652448.1^Q:22-674,H:8-660^99.847%ID^E:0^.^.	XM_022796716.1.p1	1-2025[+]	DEN6B_HUMAN^DEN6B_HUMAN^Q:101-667,H:20-582^51.408%ID^E:0^RecName: Full=Protein DENND6B;^Eukaryota; Metazoa; Chordata; Craniata; Vertebrata; Euteleostomi; Mammalia; Eutheria; Euarchontoglires; Primates; Haplorrhini; Catarrhini; Hominidae; Homo	OXU26335.1^OXU26335.1^Q:108-670,H:26-598^49.573%ID^E:0^.^.	.	PF09794.8^Avl9^Transport protein Avl9^125-262^E:1.7e-07`PF08616.9^SPA^Stabilization of polarity axis^332-435^E:2.6e-12	sigP:1^16^0.688^YES	.	ENOG410XP3F^DENN MADD domain containing	KEGG:hsa:414918	GO:0005829^cellular_component^cytosol`GO:0055037^cellular_component^recycling endosome`GO:0017112^molecular_function^Rab guanyl-nucleotide exchange factor activity	.
XM_022796740.1	XP_022652476.1^XP_022652476.1^Q:1-445,H:1-445^100%ID^E:0^.^.	XM_022796740.1.p1	1035-2372[+]	.	.	.	.	sigP:1^18^0.725^YES	.	.	.	.	.
XM_022796741.1	XP_022652476.1^XP_022652476.1^Q:1-445,H:1-445^100%ID^E:0^.^.	XM_022796741.1.p1	1031-2368[+]	.	.	.	.	sigP:1^18^0.725^YES	.	.	.	.	.
XM_022796742.1	XP_022652477.1^XP_022652477.1^Q:1-433,H:1-433^100%ID^E:0^.^.	XM_022796742.1.p1	1035-2336[+]	.	.	.	.	sigP:1^18^0.695^YES	.	.	.	.	.
XM_022796744.1	XP_022652479.1^XP_022652479.1^Q:1-431,H:1-431^100%ID^E:0^.^.	XM_022796744.1.p1	1035-2330[+]	.	.	.	.	sigP:1^18^0.682^YES	.	.	.	.	.
XM_022796834.1	XP_022652569.1^XP_022652569.1^Q:1-490,H:1-490^100%ID^E:0^.^.	XM_022796834.1.p1	147-1619[+]	PRKN_RAT^PRKN_RAT^Q:35-489,H:1-463^42.589%ID^E:2.63e-134^RecName: Full=E3 ubiquitin-protein ligase parkin {ECO:0000305};^Eukaryota; Metazoa; Chordata; Craniata; Vertebrata; Euteleostomi; Mammalia; Eutheria; Euarchontoglires; Glires; Rodentia; Myomorpha; Muroidea; Muridae; Murinae; Rattus	OXU21421.1^OXU21421.1^Q:12-490,H:2020-2512^40.748%ID^E:3.81e-127^.^.	JAU01493.1^JAU01493.1^Q:268-490,H:152-336^25.11%ID^E:2.66e-11^.^.	PF11976.7^Rad60-SLD^Ubiquitin-2 like Rad60 SUMO-like^36-104^E:2.5e-08`PF00240.22^ubiquitin^Ubiquitin family^37-105^E:1e-12`PF13881.5^Rad60-SLD_2^Ubiquitin-2 like Rad60 SUMO-like^46-117^E:0.025`PF01485.20^IBR^IBR domain, a half RING-finger domain^325-388^E:8.2e-08`PF01485.20^IBR^IBR domain, a half RING-finger domain^438-482^E:4.9e-06	sigP:1^23^0.533^YES	.	ENOG410YG4B^parkinson protein 2, E3 ubiquitin protein ligase (parkin)	KEGG:rno:56816`KO:K04556	GO:0016235^cellular_component^aggresome`GO:0030424^cellular_component^axon`GO:0030054^cellular_component^cell junction`GO:0005737^cellular_component^cytoplasm`GO:0031410^cellular_component^cytoplasmic vesicle`GO:0005829^cellular_component^cytosol`GO:0030425^cellular_component^dendrite`GO:0005783^cellular_component^endoplasmic reticulum`GO:0005789^cellular_component^endoplasmic reticulum membrane`…	GO:0005515^molecular_function^protein binding
XM_022796891.1	XP_022652626.1^XP_022652626.1^Q:1-445,H:1-445^100%ID^E:0^.^.	XM_022796891.1.p1	909-2246[+]	WNT7B_CHICK^WNT7B_CHICK^Q:79-439,H:25-349^35.135%ID^E:1.99e-60^RecName: Full=Protein Wnt-7b;^Eukaryota; Metazoa; Chordata; Craniata; Vertebrata; Euteleostomi; Archelosauria; Archosauria; Dinosauria; Saurischia; Theropoda; Coelurosauria; Aves; Neognathae; Galloanserae; Galliformes; Phasianidae; Phasianinae; Gallus	OXU20013.1^OXU20013.1^Q:78-439,H:61-389^31.117%ID^E:3.41e-50^.^.	.	PF00110.18^wnt^wnt family^101-438^E:1.6e-80	sigP:1^27^0.668^YES	.	ENOG410XQZ1^Ligand for members of the frizzled family of seven transmembrane receptors (By similarity)	KEGG:gga:427937`KO:K00572	GO:0005615^cellular_component^extracellular space`GO:0005578^cellular_component^proteinaceous extracellular matrix`GO:0005109^molecular_function^frizzled binding`GO:0045165^biological_process^cell fate commitment`GO:0070307^biological_process^lens fiber cell development`GO:0030182^biological_process^neuron differentiation`GO:0016055^biological_process^Wnt signaling pathway	GO:0005102^molecular_function^signaling receptor binding`GO:0007275^biological_process^multicellular organism development`GO:0016055^biological_process^Wnt signaling pathway`GO:0005576^cellular_component^extracellular region
XM_022796894.1	XP_022652629.1^XP_022652629.1^Q:1-222,H:1-222^100%ID^E:1.43e-169^.^.	XM_022796894.1.p1	170-838[+]	SDF2_BOVIN^SDF2_BOVIN^Q:3-203,H:1-201^52.239%ID^E:2.12e-72^RecName: Full=Stromal cell-derived factor 2;^Eukaryota; Metazoa; Chordata; Craniata; Vertebrata; Euteleostomi; Mammalia; Eutheria; Laurasiatheria; Cetartiodactyla; Ruminantia; Pecora; Bovidae; Bovinae; Bos	OXU28103.1^OXU28103.1^Q:9-203,H:16-210^57.436%ID^E:1.83e-85^.^.	JAU01138.1^JAU01138.1^Q:43-218,H:272-458^30.319%ID^E:6.25e-16^.^.	PF02815.18^MIR^MIR domain^40-164^E:1.4e-14	sigP:1^20^0.817^YES	.	ENOG410ZBU3^stromal cell-derived factor	KEGG:bta:508463	GO:0005789^cellular_component^endoplasmic reticulum membrane`GO:0005576^cellular_component^extracellular region`GO:0004169^molecular_function^dolichyl-phosphate-mannose-protein mannosyltransferase activity`GO:0071712^biological_process^ER-associated misfolded protein catabolic process	GO:0016020^cellular_component^membrane
XM_022796931.1	XP_022652666.1^XP_022652666.1^Q:1-664,H:1-664^100%ID^E:0^.^.	XM_022796931.1.p1	107-2101[+]	DHGL_DROPS^DHGL_DROPS^Q:41-615,H:64-599^30.354%ID^E:1.17e-60^RecName: Full=Glucose dehydrogenase [FAD, quinone];^Eukaryota; Metazoa; Ecdysozoa; Arthropoda; Hexapoda; Insecta; Pterygota; Neoptera; Holometabola; Diptera; Brachycera; Muscomorpha; Ephydroidea; Drosophilidae; Drosophila; Sophophora	NP_001155085.1^NP_001155085.1^Q:41-626,H:53-605^30.363%ID^E:1.11e-71^.^.	.	PF00732.18^GMC_oxred_N^GMC oxidoreductase^42-356^E:1.9e-46`PF05199.12^GMC_oxred_C^GMC oxidoreductase^471-615^E:1.9e-27	sigP:1^24^0.76^YES	.	.	KEGG:dpo:Dpse_GA11047`KO:K00115	GO:0005576^cellular_component^extracellular region`GO:0050660^molecular_function^flavin adenine dinucleotide binding`GO:0016614^molecular_function^oxidoreductase activity, acting on CH-OH group of donors`GO:0046693^biological_process^sperm storage	GO:0016614^molecular_function^oxidoreductase activity, acting on CH-OH group of donors`GO:0050660^molecular_function^flavin adenine dinucleotide binding`GO:0055114^biological_process^oxidation-reduction process
XM_022797121.1	XP_022652856.1^XP_022652856.1^Q:1-200,H:1-200^100%ID^E:9.75e-149^.^.	XM_022797121.1.p1	820-1422[+]	.	OXU20512.1^OXU20512.1^Q:3-50,H:85-132^50%ID^E:1.73e-08^.^.	.	PF16038.4^TMIE^TMIE protein^1-66^E:8e-19	sigP:1^21^0.551^YES	.	.	.	.	.
XM_022797165.1	XP_022652900.1^XP_022652900.1^Q:1-382,H:1-382^100%ID^E:0^.^.	XM_022797165.1.p1	96-1244[+]	ABHD5_MOUSE^ABHD5_MOUSE^Q:120-379,H:93-351^41.353%ID^E:3.25e-60^RecName: Full=1-acylglycerol-3-phosphate O-acyltransferase ABHD5;^Eukaryota; Metazoa; Chordata; Craniata; Vertebrata; Euteleostomi; Mammalia; Eutheria; Euarchontoglires; Glires; Rodentia; Myomorpha; Muroidea; Muridae; Murinae; Mus; Mus	OXU28088.1^OXU28088.1^Q:71-379,H:41-346^38.264%ID^E:2.56e-71^.^.	JAU00480.1^JAU00480.1^Q:77-373,H:34-332^45.847%ID^E:9.58e-92^.^.	PF00561.19^Abhydrolase_1^alpha/beta hydrolase fold^106-210^E:4.3e-20`PF12697.6^Abhydrolase_6^Alpha/beta hydrolase family^107-369^E:2.1e-16`PF12146.7^Hydrolase_4^Serine aminopeptidase, S33^107-211^E:7.9e-11	sigP:1^16^0.604^YES	.	COG0596^Alpha beta hydrolase	KEGG:mmu:67469`KO:K13699	GO:0005829^cellular_component^cytosol`GO:0005811^cellular_component^lipid droplet`GO:0003841^molecular_function^1-acylglycerol-3-phosphate O-acyltransferase activity`GO:0042171^molecular_function^lysophosphatidic acid acyltransferase activity`GO:0030154^biological_process^cell differentiation`GO:0006631^biological_process^fatty acid metabolic process`GO:0006629^biological_process^lipid metabolic …	.
XM_022797166.1	XP_022652901.1^XP_022652901.1^Q:1-381,H:1-381^100%ID^E:0^.^.	XM_022797166.1.p1	96-1241[+]	ABHD5_MOUSE^ABHD5_MOUSE^Q:119-378,H:93-351^41.353%ID^E:3.02e-60^RecName: Full=1-acylglycerol-3-phosphate O-acyltransferase ABHD5;^Eukaryota; Metazoa; Chordata; Craniata; Vertebrata; Euteleostomi; Mammalia; Eutheria; Euarchontoglires; Glires; Rodentia; Myomorpha; Muroidea; Muridae; Murinae; Mus; Mus	OXU28088.1^OXU28088.1^Q:71-378,H:41-346^38.387%ID^E:2.51e-72^.^.	JAU00480.1^JAU00480.1^Q:77-372,H:34-332^45.847%ID^E:1.09e-90^.^.	PF00561.19^Abhydrolase_1^alpha/beta hydrolase fold^105-209^E:4.3e-20`PF12697.6^Abhydrolase_6^Alpha/beta hydrolase family^106-368^E:2.1e-16`PF12146.7^Hydrolase_4^Serine aminopeptidase, S33^106-210^E:8.6e-11	sigP:1^16^0.604^YES	.	COG0596^Alpha beta hydrolase	KEGG:mmu:67469`KO:K13699	GO:0005829^cellular_component^cytosol`GO:0005811^cellular_component^lipid droplet`GO:0003841^molecular_function^1-acylglycerol-3-phosphate O-acyltransferase activity`GO:0042171^molecular_function^lysophosphatidic acid acyltransferase activity`GO:0030154^biological_process^cell differentiation`GO:0006631^biological_process^fatty acid metabolic process`GO:0006629^biological_process^lipid metabolic …	.
XM_022797173.1	XP_022652908.1^XP_022652908.1^Q:1-298,H:1-298^100%ID^E:0^.^.	XM_022797173.1.p1	102-998[+]	ABHD4_MOUSE^ABHD4_MOUSE^Q:89-292,H:55-256^38.835%ID^E:7.01e-45^RecName: Full=Protein ABHD4 {ECO:0000305};^Eukaryota; Metazoa; Chordata; Craniata; Vertebrata; Euteleostomi; Mammalia; Eutheria; Euarchontoglires; Glires; Rodentia; Myomorpha; Muroidea; Muridae; Murinae; Mus; Mus	OXU28088.1^OXU28088.1^Q:71-292,H:41-260^42.411%ID^E:7.49e-54^.^.	JAU00480.1^JAU00480.1^Q:77-292,H:34-252^45%ID^E:4.45e-61^.^.	PF00561.19^Abhydrolase_1^alpha/beta hydrolase fold^106-210^E:2.6e-20`PF12697.6^Abhydrolase_6^Alpha/beta hydrolase family^107-229^E:7.6e-13`PF12146.7^Hydrolase_4^Serine aminopeptidase, S33^107-208^E:1.2e-10	sigP:1^16^0.604^YES	.	COG0596^Alpha beta hydrolase	KEGG:mmu:105501`KO:K13698	GO:0004622^molecular_function^lysophospholipase activity`GO:0016042^biological_process^lipid catabolic process`GO:0070291^biological_process^N-acylethanolamine metabolic process	.
XM_022797174.1	XP_022652909.1^XP_022652909.1^Q:1-218,H:1-218^100%ID^E:9.87e-168^.^.	XM_022797174.1.p1	183-839[+]	.	.	.	PF16077.4^Spaetzle^Spaetzle^114-206^E:1.2e-07`PF00243.17^NGF^Nerve growth factor family^115-207^E:1.1e-07	sigP:1^24^0.823^YES	.	.	.	.	GO:0005102^molecular_function^signaling receptor binding
XM_022797206.1	XP_022652941.1^XP_022652941.1^Q:1-149,H:1-149^100%ID^E:3.1e-112^.^.	XM_022797206.1.p1	117-566[+]	.	OXU18193.1^OXU18193.1^Q:41-119,H:827-897^38.272%ID^E:1.24e-12^.^.	.	PF01607.23^CBM_14^Chitin binding Peritrophin-A domain^45-106^E:4.3e-09	sigP:1^22^0.753^YES	.	.	.	.	GO:0008061^molecular_function^chitin binding`GO:0006030^biological_process^chitin metabolic process`GO:0005576^cellular_component^extracellular region
XM_022797207.1	XP_022652942.1^XP_022652942.1^Q:1-148,H:1-148^100%ID^E:1.54e-111^.^.	XM_022797207.1.p1	117-563[+]	.	OXU18193.1^OXU18193.1^Q:40-118,H:827-897^38.272%ID^E:1.64e-12^.^.	.	PF01607.23^CBM_14^Chitin binding Peritrophin-A domain^44-105^E:4.2e-09	sigP:1^21^0.698^YES	.	.	.	.	GO:0008061^molecular_function^chitin binding`GO:0006030^biological_process^chitin metabolic process`GO:0005576^cellular_component^extracellular region
XM_022797240.1	XP_022652975.1^XP_022652975.1^Q:1-372,H:1-372^100%ID^E:0^.^.	XM_022797240.1.p1	204-1322[+]	ASPG1_DROER^ASPG1_DROER^Q:34-361,H:60-384^56.156%ID^E:6.97e-121^RecName: Full=Putative N(4)-(beta-N-acetylglucosaminyl)-L-asparaginase GG24090 {ECO:0000250|UniProtKB:P20933};^Eukaryota; Metazoa; Ecdysozoa; Arthropoda; Hexapoda; Insecta; Pterygota; Neoptera; Holometabola; Diptera; Brachycera; Muscomorpha; Ephydroidea; Drosophilidae; Drosophila; Sophophora	NP_001155157.1^NP_001155157.1^Q:34-343,H:30-326^53.698%ID^E:5.57e-121^.^.	.	PF01112.17^Asparaginase_2^Asparaginase^41-342^E:2.6e-80	sigP:1^27^0.783^YES	.	.	KEGG:der:Dere_GG24090`KO:K01444	GO:0005764^cellular_component^lysosome`GO:0003948^molecular_function^N4-(beta-N-acetylglucosaminyl)-L-asparaginase activity`GO:0008233^molecular_function^peptidase activity`GO:0006517^biological_process^protein deglycosylation	GO:0016787^molecular_function^hydrolase activity
XM_022797241.1	XP_022652976.1^XP_022652976.1^Q:1-165,H:1-165^100%ID^E:6.6e-125^.^.	XM_022797241.1.p1	2537-3034[+]	CUO6_BLACR^CUO6_BLACR^Q:39-112,H:16-83^36.486%ID^E:2.18e-06^RecName: Full=Cuticle protein 6;^Eukaryota; Metazoa; Ecdysozoa; Arthropoda; Hexapoda; Insecta; Pterygota; Neoptera; Polyneoptera; Dictyoptera; Blattodea; Blaberoidea; Blaberidae; Blaberinae; Blaberus	OXU30777.1^OXU30777.1^Q:50-114,H:71-137^45.588%ID^E:5.91e-10^.^.	.	PF00379.22^Chitin_bind_4^Insect cuticle protein^71-109^E:2.7e-09	sigP:1^25^0.846^YES	.	.	.	GO:0042302^molecular_function^structural constituent of cuticle	GO:0042302^molecular_function^structural constituent of cuticle
XM_022797263.1	XP_022653000.1^XP_022653000.1^Q:1-406,H:1-406^100%ID^E:0^.^.	XM_022797263.1.p1	1582-2802[+]	MET14_DANRE^MET14_DANRE^Q:79-384,H:98-403^77.524%ID^E:1.14e-177^RecName: Full=N6-adenosine-methyltransferase non-catalytic subunit;^Eukaryota; Metazoa; Chordata; Craniata; Vertebrata; Euteleostomi; Actinopterygii; Neopterygii; Teleostei; Ostariophysi; Cypriniformes; Cyprinidae; Danio	OXU29304.1^OXU29304.1^Q:78-387,H:68-375^79.355%ID^E:0^.^.	.	PF05063.13^MT-A70^MT-A70^166-342^E:8.8e-60	sigP:1^18^0.541^YES	.	ENOG410XQ0H^Methyltransferase like 14	KEGG:dre:404603`KO:K05925	GO:0005634^cellular_component^nucleus`GO:0036396^cellular_component^RNA N6-methyladenosine methyltransferase complex`GO:0016422^molecular_function^mRNA (2'-O-methyladenosine-N6-)-methyltransferase activity`GO:0003729^molecular_function^mRNA binding`GO:0021861^biological_process^forebrain radial glial cell differentiation`GO:0042063^biological_process^gliogenesis`GO:0061157^biological_process^mRNA…	.
XM_022797264.1	XP_022653000.1^XP_022653000.1^Q:1-406,H:1-406^100%ID^E:0^.^.	XM_022797264.1.p1	1190-2410[+]	MET14_DANRE^MET14_DANRE^Q:79-384,H:98-403^77.524%ID^E:1.14e-177^RecName: Full=N6-adenosine-methyltransferase non-catalytic subunit;^Eukaryota; Metazoa; Chordata; Craniata; Vertebrata; Euteleostomi; Actinopterygii; Neopterygii; Teleostei; Ostariophysi; Cypriniformes; Cyprinidae; Danio	OXU29304.1^OXU29304.1^Q:78-387,H:68-375^79.355%ID^E:0^.^.	.	PF05063.13^MT-A70^MT-A70^166-342^E:8.8e-60	sigP:1^18^0.541^YES	.	ENOG410XQ0H^Methyltransferase like 14	KEGG:dre:404603`KO:K05925	GO:0005634^cellular_component^nucleus`GO:0036396^cellular_component^RNA N6-methyladenosine methyltransferase complex`GO:0016422^molecular_function^mRNA (2'-O-methyladenosine-N6-)-methyltransferase activity`GO:0003729^molecular_function^mRNA binding`GO:0021861^biological_process^forebrain radial glial cell differentiation`GO:0042063^biological_process^gliogenesis`GO:0061157^biological_process^mRNA…	.
[truncated: 1,172 more rows]
